# Supplementary material for: Chromatin modifier developmental pluripotency associated factor 4 (DPPA4) is a candidate gene for alcohol-induced developmental disorders
Source: BMC Med. 2022 Dec 30;20:495. doi: 10.1186/s12916-022-02699-1 (PMC9801659; doi:10.1186/s12916-022-02699-1)
Supplement: Supplementary file 1 — Additional file 1: Table S1. General information about PAE samples. Table S2. General information about control samples. Table S3. General characteristics of PAE, early PAE and control newborns as well as their mothers included in the genome-wide DNAm and mRNA-seq analyses. Table S4. Primers for EpiTYPER and ChIP-qPCR. Table S5. PCR protocols for EpiTYPER and ChIP-qPCR. Table S6. Antibodies for ChIP. Table S7. PAE-associated differentially methylated CpGs in the placenta analyzed by microarrays. Table S8. PAE-associated differentially methylated CpGs in the placenta: sensitivity analysis for DMPs. Table S9. PAE-associated differentially methylated CpGs in the placenta: sensitivity analysis for candidate genes. Table S10. PAE-associated DMRs in the placenta. Table S11. Early PAE-associated differentially methylated CpGs in the placenta. Table S12. Early PAE-associated differentially methylated CpGs in the placenta: sensitivity analysis for DMPs. Table S13. Early PAE-associated differentially methylated CpGs in the placenta: sensitivity analysis for candidate genes. Table S14. Early PAE-associated DMRs in the placenta. Table S15. PAE-associated differentially methylated CpGs in the placenta: adjusted by cell type. Table S16. PAE-associated DMRs in the placenta: adjusted by cell type. Table S17. Early PAE-associated differentially methylated CpGs in the placenta: adjusted by cell type. Table S18. Early PAE-associated DMRs in the placenta: adjusted by cell type. Table S19. Pathway analysis of placental DMPs. Table S20. Pathway analysis of placental DMRs. Table S21. Sample-specific normalized placental DNAm levels (analyzed by microarrays) of target genes selected for EpiTYPER analysis. Table S22. PAE-associated differentially expressed genes in the placenta analyzed by mRNA-seq. Table S23. Pathway analysis of differentially expressed genes in PAE placentas. Table S24. Early PAE-associated differentially expressed genes in the placenta. Table S25. Genes with significant [file 12916_2022_2699_MOESM1_ESM.xlsx]

## Sheet: Contents
Additional file 1: Supplementary tables for Chromatin modifier developmental pluripotency associated factor 4 (DPPA4) is a candidate gene for alcohol-induced developmental disorders
Table S1		General information about PAE samples
Table S2		General information about control samples
Table S3		General characteristics of PAE, early PAE and control newborns as well as their mothers included in the genome-wide DNAm and mRNA-seq analyses
Table S4		Primers for EpiTYPER and ChIP-qPCR
Table S5		PCR protocols for EpiTYPER and ChIP-qPCR
Table S6		Antibodies for ChIP
Table S7		PAE-associated differentially methylated CpGs in the placenta analyzed by microarrays
Table S8		PAE-associated differentially methylated CpGs in the placenta: sensitivity analysis for DMPs
Table S9		PAE-associated differentially methylated CpGs in the placenta: sensitivity analysis for candidate genes
Table S10		PAE-associated DMRs in the placenta
Table S11		Early PAE-associated differentially methylated CpGs in the placenta
Table S12		Early PAE-associated differentially methylated CpGs in the placenta: sensitivity analysis for DMPs
Table S13		Early PAE-associated differentially methylated CpGs in the placenta: sensitivity analysis for candidate genes
Table S14		Early PAE-associated DMRs in the placenta
Table S15		PAE-associated differentially methylated CpGs in the placenta: adjusted by cell type
Table S16		PAE-associated DMRs in the placenta: adjusted by cell type
Table S17		Early PAE-associated differentially methylated CpGs in the placenta: adjusted by cell type
Table S18		Early PAE-associated DMRs in the placenta: adjusted by cell type
Table S19		Pathway analysis of placental DMPs
Table S20		Pathway analysis of placental DMRs
Table S21		Sample-specific normalized placental DNAm levels (analyzed by microarrays) of target genes selected for EpiTYPER analysis
Table S22		PAE-associated differentially expressed genes in the placenta analyzed by mRNA-seq
Table S23		Pathway analysis of differentially expressed genes in PAE placentas
Table S24		Early PAE-associated differentially expressed genes in the placenta
Table S25		Genes with significant PAE-associated correlation between placental DNAm and mRNA expression
Table S26		Alcohol-induced differentially methylated CpGs and mCpHs in hESCs analyzed by microarrays
Table S27		Alcohol-induced DMRs in hESCs
Table S28		Pathway analysis of DMPs in hESCs
Table S29		Pathway analysis of DMRs in hESCs
Table S30		Differentially expressed genes in alcohol-exposed hESCs analyzed by mRNA-seq
Table S31		Pathway analysis of differentially expressed genes in hESCs
Table S32		Genes with significant alcohol exposure-associated correlation between DNAm and mRNA expression in hESCs
Table S33		DNAm levels of DPPA4 regulatory region in alcohol-exposed and control hESCs analyzed by EpiTYPER
Table S34		Common alcohol exposure-associated genes in genome-wide DNAm and mRNA-seq analyses of placenta and hESCs
Table S35		Pathway analysis of common genes associated significantly with alcohol exposure in genome-wide DNAm analyses of placenta and hESCs
Table S36		Common genes in genome-wide DNAm analyses of placenta and hESCs previously associated with alcohol exposure
Table S37		Common genes and DMPs in genome-wide DNAm analysis of placenta previously associated with alcohol exposure in BECs of FASD or PAE children.

## Sheet: Table S1
Supplementary table 1. General information about PAE samples.
Sample ID	Timing of drinking, categories 1-3	Alcohol consumption, categories 1-3	Smoking	Early PAE subgroup	Genome-wide DNAm analysis	Sensitivity analysis for DMPs	Sensitivity analysis for candidate genes	Genome-wide mRNA seq analysis
1	1	1	Yes		Yes
2	1	3		Yes	Yes	Yes		Yes
3	2	1	Yes		Yes			Yes
4	1	3	Yes	Yes	Yes			Yes
5	3	3	Yes		Yes			Yes
6	2	3	Yes		Yes			Yes
7	1	3	Yes	Yes	Yes			Yes
8	2	3	Yes		Yes			Yes
9	1	3	Yes	Yes	Yes			Yes
10	1	3	Yes	Yes	Yes			Yes
11	1	3		Yes	Yes	Yes	Yes	Yes
12	1	2	Yes		Yes			Yes
13	1	3	Yes	Yes	Yes			Yes
14	1	3	Yes	Yes	Yes			Yes
15	1	3	Yes	Yes	Yes			Yes
16	1	2		Yes	Yes	Yes		Yes
17	1	2			Yes	Yes		Yes
18	1	3	Yes	Yes	Yes			Yes
19	3	N/A			Yes	Yes	Yes	Yes
20	3	N/A	Yes		Yes			Yes
21	1	3	Yes	Yes	Yes			Yes
22	1	3	Yes		Yes			Yes
23	2	3	Yes		Yes			Yes
24	1	3	Yes	Yes	Yes			Yes
25	2	N/A	Yes		Yes			Yes
26	1	3	Yes	Yes	Yes			Yes
27	3	2			Yes	Yes	Yes	Yes
28	3	2	Yes		Yes			Yes
29	1	3	Yes	Yes	Yes			Yes
30	1	3	Yes	Yes	Yes			Yes
31	3	3	Yes		Yes			Yes
32	2	1	Yes		Yes
33	1	2			Yes	Yes	Yes	Yes
34	1	3	Yes		Yes			Yes
35	1	3		Yes	Yes	Yes	Yes
36	1	3	Yes		Yes			Yes
37	1	3	Yes		Yes			Yes
38	1	3	Yes	Yes	Yes
39	1	3	Yes		Yes			Yes
40	2	2	Yes		Yes			Yes
41	1	N/A	Yes	Yes	Yes			Yes
42	3	3	Yes		Yes			Yes
43	1	3	Yes	Yes	Yes			Yes
44	1	3	Yes		Yes			Yes
45	3	3	Yes		Yes			Yes
46	1	3	Yes		Yes			Yes
47	1	3	Yes		Yes
48	3	N/A	Yes		Yes			Yes
49	1	3		Yes	Yes	Yes	Yes
50	3	3	Yes		Yes
51	3	3			Yes	Yes	Yes	Yes
52	1	2	Yes	Yes	Yes			Yes
53	1	N/A	Yes		Yes			Yes
54	2	N/A	Yes		Yes			Yes
55	2	N/A	Yes		Yes			Yes
56	1	3	Yes	Yes	Yes
57	1	N/A	Yes	Yes	Yes			Yes
58	1	2	Yes	Yes	Yes			Yes
59	2	N/A	Yes		Yes
60	1	3	Yes		Yes
61	1	N/A	Yes		Yes			Yes
62	1	3	Yes		Yes
63	2	3	Yes		Yes
64	1	3	Yes	Yes	Yes
65	2	2	Yes		Yes			Yes
66	1	3		Yes	Yes	Yes	Yes	Yes
67	1	N/A	Yes					Yes
68	1	3	Yes		Yes
69	1	2	Yes		Yes
70	1	2	Yes		Yes
71	1	2						Yes
72	1	1						Yes
73	1	N/A						Yes
74	3	2	Yes					Yes
75	3	N/A	Yes					Yes
76	1	3	Yes					Yes
77	1	N/A	Yes					Yes
78	1	3	Yes					Yes
79	1	2	Yes					Yes
80	3	N/A	Yes					Yes
To avoid specific individual level data, we present the timing and the amount of maternal alcohol consumption in categories. The categories for maternal alcohol consumption were defined by combining information from previous publications[18,19,20]. The timing and amount of alcohol consumption are visualized in Additonal file 2: Fig. S1. Categories for the timing of alcohol consumption: Category 1…

## Sheet: Table S2
Supplementary table 2. General information about control samples.
Sample ID	Timing of drinking	Alcohol consumption	Smoking	Early PAE subgroup	Genome-wide DNAm analysis	Sensitivity analysis for DMPs	Sensitivity analysis for candidate genes	Genome-wide mRNA seq analysis
81	-	-	No	-
82	-	-	No	-				Yes
83	-	-	No	-				Yes
84	-	-	No	-
85	-	-	No	-	Yes	Yes	Yes	Yes
86	-	-	No	-
87	-	-	No	-
88	-	-	No	-
89	-	-	No	-
90	-	-	No	-
91	-	-	No	-
92	-	-	No	-
93	-	-	No	-	Yes	Yes	Yes
94	-	-	No	-
95	-	-	No	-
96	-	-	No	-
97	-	-	No	-
98	-	-	No	-
99	-	-	No	-
100	-	-	No	-
101	-	-	No	-	Yes	Yes	Yes	Yes
102	-	-	No	-
103	-	-	No	-	Yes	Yes	Yes	Yes
104	-	-	No	-	Yes	Yes	Yes
105	-	-	No	-
106	-	-	No	-
107	-	-	No	-	Yes	Yes	Yes	Yes
108	-	-	No	-
109	-	-	No	-
110	-	-	No	-	Yes	Yes	Yes	Yes
111	-	-	No	-
112	-	-	No	-	Yes	Yes	Yes	Yes
113	-	-	No	-
114	-	-	No	-
115	-	-	No	-	Yes	Yes	Yes
116	-	-	No	-	Yes	Yes	Yes	Yes
117	-	-	No	-
118	-	-	No	-
119	-	-	No	-	Yes	Yes	Yes	Yes
120	-	-	No	-	Yes	Yes	Yes	Yes
121	-	-	No	-	Yes	Yes	Yes	Yes
122	-	-	No	-	Yes	Yes	Yes
123	-	-	No	-	Yes	Yes	Yes	Yes
124	-	-	No	-	Yes	Yes	Yes	Yes
125	-	-	No	-	Yes	Yes	Yes	Yes
126	-	-	No	-	Yes	Yes	Yes	Yes
127	-	-	No	-	Yes	Yes	Yes
128	-	-	No	-	Yes	Yes	Yes	Yes
129	-	-	No	-	Yes	Yes	Yes	Yes
130	-	-	No	-	Yes	Yes	Yes	Yes
131	-	-	No	-
132	-	-	No	-	Yes	Yes	Yes	Yes
133	-	-	No	-	Yes	Yes	Yes
134	-	-	No	-	Yes	Yes	Yes	Yes
135	-	-	No	-	Yes	Yes	Yes	Yes
136	-	-	No	-	Yes	Yes	Yes	Yes
137	-	-	No	-	Yes	Yes	Yes	Yes
138	-	-	No	-	Yes	Yes	Yes	Yes
139	-	-	No	-	Yes	Yes	Yes	Yes
140	-	-	No	-	Yes	Yes	Yes
141	-	-	No	-	Yes	Yes	Yes	Yes
142	-	-	No	-	Yes	Yes	Yes	Yes
143	-	-	No	-	Yes	Yes	Yes	Yes
144	-	-	No	-	Yes	Yes	Yes
145	-	-	No	-	Yes	Yes	Yes	Yes
146	-	-	No	-
147	-	-	No	-
148	-	-	No	-	Yes	Yes	Yes
149	-	-	No	-	Yes	Yes	Yes	Yes
150	-	-	No	-	Yes	Yes	Yes
151	-	-	No	-	Yes	Yes	Yes
152	-	-	No	-	Yes	Yes	Yes
153	-	-	No	-	Yes	Yes	Yes
154	-	-	No	-
155	-	-	No	-	Yes	Yes	Yes	Yes
156	-	-	No	-	Yes	Yes	Yes
157	-	-	No	-	Yes	Yes	Yes	Yes
158	-	-	No	-	Yes	Yes	Yes
159	-	-	No	-	Yes	Yes	Yes
160	-	-	No	-	Yes	Yes	Yes	Yes
161	-	-	No	-	Yes	Yes	Yes	Yes
162	-	-	No	-	Yes	Yes	Yes
163	-	-	No	-	Yes	Yes	Yes	Yes
164	-	-	No	-	Yes	Yes	Yes	Yes
165	-	-	No	-	Yes	Yes	Yes
166	-	-	No	-	Yes	Yes	Yes	Yes
167	-	-	No	-	Yes	Yes	Yes
168	-	-	No	-	Yes	Yes	Yes	Yes
169	-	-	No	-	Yes	Yes	Yes
170	-	-	No	-	Yes	Yes	Yes
171	-	-	No	-	Yes	Yes	Yes
172	-	-	No	-
173	-	-	No	-	Yes	Yes	Yes
174	-	-	No	-	Yes	Yes	Yes
175	-	-	No	-	Yes	Yes	Yes
176	-	-	No	-	Yes	Yes	Yes
177	-	-	No	-
178	-	-	No	-	Yes	Yes	Yes	Yes
179	-	-	No	-	Yes	Yes	Yes	Yes
180	-	-	No	-	Yes	Yes	Yes

## Sheet: Table S3
Supplementary table 3. General characteristics of PAE, early PAE and control newborns as well as their mothers included in the genome-wide a) DNAm and b) mRNA-seq analyses. Differences in weights, lengths, and head circumferences (HCs) of the newborns were calculated using both anthropometric measures and the SDs of measures based on international growth standards adjusted for gestational age at …
a) Genome-wide DNAm analysis								b) Genome-wide mRNA-seq analysis
Newborns		Control (n = 66) mean (±SD)	PAE (n = 69) mean (±SD)	P-value	Early PAE (n = 27) mean (±SD)	P-value		Newborns		Control (n = 41) mean (±SD)	PAE (n = 64) mean (±SD)	P-value	Early PAE (n = 22) mean (±SD)	P-value
Sex	(males/ females)	54.5/ 45.5%	43.5/ 56.5%	0.230(3)	44.4/ 55.6%	0.493(3)		Sex	(males/ females)	51.2/ 48.8%	42.2/ 57.8%	0.424(3)	40.9/ 59.1%	0.597(3)
Gestational age	(week +days)	40 +4 (±1 +0)	39 +4 (±1 +6)	0.004(1)	40 +1 (±1 +5)	0.741(1)		Gestational age	(week +days)	40 +2 (±1 +1)	39 +5 (±1 +6)	0.316(1)	40 +2 (±1 +5)	0.407(1)
Gestational age without CS/IL	(week +days)	41 +3 (±1 +0)	39 +4 (±1 +6)	0.004(1)	40 +2 (±1 +3)	0.890(1)		Gestational age without CS/IL	(week +days)	40 +2 (±1 +1)	39 +4 (±2 +0)	0.306(1)	40 +3 (±1 +3)	0.226(1)
Birth weight	(g)	3647 (±361)	3312 (±572)	<0.001(1)	3526 (±440)	0.171(2)		Birth weight	(g)	3627 (±374)	3385 (±575)	0.051(1)	3599 (±442)	0.846(1)
	(SD)	0.05 (±0.75)	-0.25 (±0.95)	0.035(1)	-0.06 (±0.82)	0.559(2)			(SD)	0.13 (±0.78)	-0.13 (±0.96)	0.131(1)	0.09 (±0.75)	0.857(2)
Birth length	(cm)	51 (±2)	49 (±3)	<0.001(1)	50 (±2)	0.515(1)		Birth length	(cm)	50 (±1)	49 (±3)	0.055(1)	51 (±2)	0.596(1)
	(SD)	-0.30 (±0.72)	-0.51 (±0.83)	0.117(2)	-0.42 (±0.77)	0.474(2)			(SD)	-0.26 (±0.63)	-0.47 (±0.86)	0.179(2)	-0.34 (±0.77)	0.660(2)
HC	(cm)	35.3 (±1.2)	34.2 (±1.9)	<0.001(1)	34.5 (±1.7)	0.011(2)		HC	(cm)	35.0 (±1.3)	34.5 (±2.0)	0.195(1)	34.5 (±1.9)	0.185(2)
	(SD)	0.17 (±0.73)	-0.24 (±1.20)	0.069(2)	-0.24 (±1.20)	0.216(2)			(SD)	0.00 (±0.75)	-0.07 (±1.22)	0.701(2)	-0.23 (±1.3)	0.451(2)
Placental weight	(g)	630.3 (±123.0)	596.6 (±144.8)	0.102(1)	620.7 (±160.1)	0.464(1)		Placental weight	(g)	631.5 (±123.0)	610.3 (±137.6)	0.426(2)	643.1 (±164.9)	0.752(2)
Mothers								Mothers
AUDIT score			19.2 (±8.1) n = 38		19.9 (±7.2) n = 18			AUDIT score			18.0 (±8.8) n = 33		19.1 (±8.1) n = 13
Alcohol consumption	(ad)		24.8 (18.7) n = 26		31.5 (15.8) n = 8			Alcohol consumption	(ad)		26.7 (20.0) n = 19		30.3 (16.6) n = 7
Smoking	(smokers/ non-smokers)	0.0/ 100%	84.1/ 15.9%		74.1/ 25.9%			Smoking	(smokers/ non-smokers)	0.0/ 100%	81.3/ 18.7%		77.3/ 22.7%
Age	(years)	31.1 (±4.7)	29.4 (±6.9)	0.066(1)	27.1 (±5.9)	0.003(2)		Age	(years)	31.1 (±4.6)	30.1 (±7.1)	0.366(2)	27.5 (±6.2)	0.021(2)
Parity		0.45 (±0.70)	0.59 (±1.17)	0.623(1)	0.26 (±0.66)	0.067(1)		Parity		0.51 (±0.81)	0.73 (±1.38)	0.738(1)	0.32 (±0.72)	0.172(1)
Pre-pregnancy BMI	(kg/m2)	22.8 (±3.6)	25.0 (±5.7)	0.071(1)	24.3 (±4.9) n = 22	0.256(1)		Pre-pregnancy BMI	(kg/m2)	23.0 (±3.9) n = 41	25.6 (±6.1) n = 55	0.043(1)	24.2 (±5.2) n = 18	0.509(1)
Gestational weight gain	(kg)	15.3 (±4.1) n = 63	13.5 (±6.6) n = 45	0.111(2)	15.7 (±6.9) n = 16	0.805(2)		Gestational weight gain	(kg)	14.6 (±4.0) n = 38	12.9 (±7.1) n = 46	0.164(2)	16.1 (±7.4) n = 14	0.480(2)

## Sheet: Table S4
Supplementary table 4. Primers for EpiTYPER and ChIP-qPCR. a) EpiTYPER primers and b) ChIP-qPCR primers.
a) EpiTYPER primers
Gene	Sequence (5' – 3')	Size (bp)	Position (hg19)	Target probes (microarray)
DPPA4 F	aggaagagagAAATGGTTTTTGTTTTAAGATTGTT	351	chr3:109,056,372-109,056,722	cg14836960
DPPA4 R	cagtaatacgactcactatagggagaaggctCACATCCTACTCAAATCTCTAACCAC
FOXP2 F	aggaagagagAAAAAGAAGGGAAAATTTAGAAGTTAGT	265	chr7:114,055,308-114,055,044	cg02211646, cg18871253, cg24786986, cg18546840
FOXP2 R	cagtaatacgactcactatagggagaaggctAACTCAATCTTAAACCTTTATCACCC
TACR3 F	aggaagagagGAGGAGAGGTTGTTAGTTTGGTTTA	320	chr4:104,640,675-104,640,994	cg16461251
TACR3 R	cagtaatacgactcactatagggagaaggctTACATCCCCTAACCAACAAAAATTA
b) ChIP-qPCR primers
Gene	Sequence (5' – 3')	Size (bp)	Position (hg19)
DPPA2 TSS200 F	GCCCTCCGGACGATTCTTAA	166	Chr3:109,035,295-109,035,460
DPPA2 TSS200 R	TCCTGGCTGCATCTTAGAGG
DPPA4 1stIntron F	ACCCAGTTCAAGTCAAGAGGA	153	Chr3:109,055,211-109,055,363
DPPA4 1stIntron R	TTTTCCCAGCGTCCTTAGGA
DPPA4 1stExon F	CCAGGGAAGACAGAAACACAA	210	Chr3:109,056,252-109,056,461
DPPA4 1stExon R	GAAGAGGTGAGGTGGAGAGA
DPPA4 TSS1500 F	TGCTCCCTGTCAGATTGTCA	219	Chr3:109,057,276-109,057,494
DPPA4 TSS1500 R	CTGTCCGTGGATTTCTAGCC
Gene Desert F	TGGTGGTCTGCCTTCTGCCAGT	115	Chr16:62,732,615-62,732,729
Gene Desert R	TCACGTGGGAGGAAGAAGTAGGGC

## Sheet: Table S5
Supplementary table 5. PCR protocols for EpiTYPER and ChIP-qPCR. a) EpiTYPER PCR protocols and b) ChIP-qPCR protocol.
a) EpiTYPER PCR protocols
DPPA4			FOXP2			TACR3
95 °C	15 min		95 °C	15 min		95 °C	15 min
94 °C	1 min	5x	94 °C	1 min	5x	94 °C	1 min	5x
54 °C	30 s		56 °C	30 s		56 °C	30 s
72 °C	30 s		72 °C	30 s		72 °C	30 s
94 °C	1 min	40x	94 °C	1 min	40x	94 °C	1 min	40x
57 °C	30 s		59 °C	30 s		58 °C	30 s
72 °C	30 s		72 °C	30 s		72 °C	30 s
72 °C	10 min		72 °C	10 min		72 °C	10 min
4 °C	∞		4 °C	∞		4 °C	∞
b) ChIP-qPCR protocol
DPPA2 and DPPA4
98 °C	3 min
98 °C	15 s	40x
58 °C	30 s

## Sheet: Table S6
Supplementary table 6. Antibodies for ChIP.
Antibody	Manufacturer
H3K4me3	Abcam (ab8580)
H3K4me2	Abcam (ab7766)
H3K9ac	Abcam (ab4441)
H3	Abcam (ab1791)

## Sheet: Table S7
Supplementary table 7. PAE-associated differentially methylated CpGs in the placenta analyzed by microarrays. CpGs are ordered according to the Db value starting from the largest, hypomethylated being first. DMPs (-0.05 ≤ Db and Db ≥ 0.05) are marked in blue. Mean b and b SD are based on b values used in the corresponding linear model.
Probe	Mean Db	PAE mean b	Control mean b	PAE b SD	Control b SD	P-value	FDR	Chromosome	Position (hg19)	UCSC RefGene Name	UCSC RefGene Group	Relation to Island
cg23489630	-0.209263	0.447291	0.538966	0.193806	0.176239	0.000114437	0.0392519	chr19	44645078	ZNF234;ZNF234	TSS1500;TSS1500	N_Shore
cg18538958	-0.208364	0.429368	0.490282	0.204733	0.107642	2.4246e-08	0.000973387	chr4	104640662	TACR3	1stExon	Island
cg26748945	-0.199345	0.506124	0.552289	0.245845	0.181886	4.48823e-05	0.0272713	chr7	11871690	THSD7A;THSD7A	5'UTR;1stExon	OpenSea
cg17611045	-0.167571	0.298511	0.334477	0.0676175	0.134251	6.09529e-06	0.0120002	chr3	192289245	FGF12	Body	OpenSea
cg09136878	-0.161717	0.531711	0.579849	0.162439	0.11307	0.000180948	0.046903	chr1	236135584			OpenSea
cg16461251	-0.158822	0.311522	0.361369	0.171511	0.118196	3.62382e-06	0.00954739	chr4	104640833	TACR3;TACR3	1stExon;5'UTR	S_Shore
cg03895540	-0.1498	0.758698	0.807359	0.0489038	0.107417	7.21312e-05	0.0326765	chr11	5841482	OR52N2	TSS200	OpenSea
cg26616283	-0.146534	0.423947	0.453871	0.18308	0.134042	0.00016336	0.0451957	chr7	11871535	THSD7A	1stExon	OpenSea
cg04124112	-0.141601	0.114473	0.163936	0.0160105	0.15341	5.33753e-05	0.0291795	chr5	134181757	C5orf24;C5orf24;C5orf24;C5orf24;C5orf24	1stExon;1stExon;5'UTR;5'UTR;5'UTR	Island
cg14463292	-0.138888	0.249545	0.284196	0.0585037	0.111982	7.98126e-06	0.0130897	chr3	192289252	FGF12	Body	OpenSea
cg14003621	-0.136367	0.324242	0.404484	0.101763	0.0784182	3.15434e-06	0.009104	chr13	20693341			S_Shore
cg12853426	-0.130281	0.56819	0.604984	0.11118	0.0959647	5.42836e-05	0.0294302	chr13	34304886			OpenSea
cg18950259	-0.130078	0.171438	0.218827	0.0195052	0.130974	0.000109611	0.038725	chr5	134181742	C5orf24;C5orf24;C5orf24;C5orf24;C5orf24	1stExon;1stExon;5'UTR;5'UTR;5'UTR	Island
cg17160751	-0.128501	0.271753	0.30567	0.158244	0.109911	1.88458e-05	0.0192974	chr4	104641250	TACR3	TSS1500	S_Shore
cg06579142	-0.123633	0.572693	0.611618	0.0374146	0.0854262	1.44294e-05	0.0171995	chr11	5841619	OR52N2	1stExon	OpenSea
cg15374898	-0.120896	0.780651	0.799315	0.0916604	0.0755037	3.73628e-05	0.0250552	chr6	31122816	CCHCR1;CCHCR1;CCHCR1	Body;Body;Body	N_Shelf
cg04535008	-0.118615	0.220429	0.246659	0.155307	0.117317	4.98064e-06	0.0109314	chr4	104641033	TACR3	TSS200	S_Shore
cg05662444	-0.113633	0.73391	0.777795	0.0618505	0.0728978	2.37094e-05	0.0212285	chr5	154026397			N_Shore
cg02560323	-0.112819	0.531426	0.57687	0.084544	0.0571884	2.2201e-06	0.00778066	chr2	11517076			OpenSea
cg02652369	-0.112512	0.680275	0.705276	0.0664208	0.0753197	9.34211e-05	0.0362609	chr6	31111076	CCHCR1;CCHCR1;CCHCR1	Body;Body;Body	OpenSea
cg03645246	-0.112216	0.637049	0.679192	0.0997208	0.0751749	1.35321e-05	0.0167384	chr7	103126801	LOC101927870;RELN;RELN	Body;Body;Body	OpenSea
cg06993307	-0.11201	0.274943	0.29087	0.0495794	0.0733839	2.03516e-06	0.00742221	chr16	54969051			N_Shore
cg02884181	-0.111863	0.68913	0.744746	0.110202	0.0826887	3.20907e-05	0.02392	chr5	158689508	UBLCP1	TSS1500	N_Shore
cg15043605	-0.111772	0.681234	0.720651	0.0759671	0.0454049	9.38865e-09	0.000943533	chr6	14845043			OpenSea
cg09017928	-0.110697	0.67599	0.697729	0.0960134	0.0769476	8.10973e-05	0.0344419	chr7	158110068	PTPRN2;PTPRN2;PTPRN2	Body;Body;Body	N_Shore
cg13610695	-0.110058	0.542558	0.578296	0.0707363	0.0652525	6.64385e-07	0.00416521	chr13	106357868	LINC00343;LINC00343	TSS1500;TSS1500	OpenSea
cg07455757	-0.109277	0.379084	0.393434	0.0685121	0.0861856	6.53728e-05	0.0313694	chr16	54968985			N_Shore
cg23479999	-0.105721	0.563859	0.595574	0.100622	0.0709624	1.63843e-05	0.0180741	chr2	147496641			OpenSea
cg13525088	-0.105593	0.460576	0.49909	0.0384029	0.0767479	3.51537e-05	0.0246593	chr9	2242468			S_Shore
cg15286044	-0.102634	0.429941	0.453262	0.180237	0.061005	1.80179e-06	0.00707241	chr10	99789971	CRTAC1	Body	Island
cg05694052	-0.101572	0.911887	0.94208	0.0540995	0.0456458	7.16223e-07	0.00425123	chr11	5905892	OR52E4	1stExon	OpenSea
cg03847932	-0.10133	0.226613	0.25503	0.0488303	0.0844849	3.25867e-05	0.0239425	chr3	73045556	PPP4R2	TSS1500	N_Shore
cg16873920	-0.101275	0.702169	0.724306	0.108882	0.0730811	0.000160123	0.0448781	chr15	45544234	SLC28A2;LOC101928414	TSS200;Body	OpenSea
cg09671111	-0.100978	0.516529	0.564318	0.0681883	0.0754535	7.19849e-05	0.0326765	chr2	147423147			OpenSea
cg06635918	-0.0997263	0.570743	0.601466	0.0600645	0.0488116	8.24051e-08	0.00147026	chr14	65123864			OpenSea
cg11467177	-0.0991895	0.602267	0.639366	0.084791	0.0645761	3.66471e-06	0.00954739	chr6	9852228			OpenSea
cg01934777	-0.0985571	0.683235	0.708394	0.0685296	0.0643349	1.65987e-05	0.0180834	chr2	9246972			OpenSea
cg23576358	-0.0984623	0.302812	0.338208	0.107176	0.0763387	0.000100424	0.0373989	chr4	6675513	LOC93622	TSS1500	N_Shore
cg17524250	-0.0984197	0.101208	0.138171	0.0235614	0.110815	2.34794e-05	0.021138	chr5	134182458	C5orf24;C5orf24	5'UTR;5'UTR	S_Shore
cg26426564	-0.0978791	0.81339	0.835446	0.263656	0.032099	1.53816e-05	0.0175356	chr10	134371746	INPP5A	Body	OpenSea
cg04953735	-0.0973108	0.333666	0.35718	0.0673405	0.0706649	1.17214e-05	0.0154048	chr17	78652628	RPTOR;RPTOR	Body;Body	OpenSea
cg22620221	-0.0972977	0.354479	0.400165	0.0685166	0.0781669	3.19223e-05	0.02392	chr7	153584416	DPP6	TSS200	Island
cg24540732	-0.0969398	0.825619	0.87103	0.0707756	0.0529757	2.48921e-06	0.00807277	chr7	139256534	HIPK2;HIPK2	3'UTR;3'UTR	OpenSea
cg01793865	-0.0963659	0.777064	0.79832	0.0838086	0.0636605	0.000157305	0.0444763	chr6	31124589	CCHCR1;CCHCR1;CCHCR1	Body;Body;Body	N_Shore
cg10300962	-0.0955272	0.449096	0.477901	0.0553171	0.0728603	3.55409e-05	0.0246593	chr6	89907817	GABRR1	Body	OpenSea
cg18822785	-0.0946736	0.442541	0.474076	0.0984791	0.0676974	7.93328e-05	0.0340842	chr8	14190043	SGCZ	Body	OpenSea
cg08893839	-0.0915161	0.555574	0.586685	0.0522591	0.0613749	1.44554e-05	0.0171995	chr5	154027129			Island
cg07505018	-0.0907829	0.35604	0.373064	0.0584313	0.0654873	6.1361e-05	0.0309052	chr16	54968831			N_Shore
cg06180821	-0.0900098	0.301029	0.31128	0.118101	0.0782985	0.000160109	0.0448781	chr4	104641153	TACR3	TSS200	S_Shore
cg08138075	-0.0898506	0.601758	0.608319	0.0369317	0.0526483	7.02618e-06	0.0125741	chr16	54968787			N_Shore
cg14836960	-0.0897521	0.574817	0.616286	0.041857	0.0431946	2.76112e-07	0.00270949	chr3	109056618	DPPA4	TSS200	OpenSea
cg27563423	-0.0896144	0.377796	0.404278	0.0662338	0.0548765	1.66516e-07	0.00205908	chr1	100111387	PALMD	TSS200	OpenSea
cg07391920	-0.0885201	0.4035	0.41782	0.0618989	0.0698278	6.7827e-05	0.0319738	chr3	77064432			OpenSea
cg12777862	-0.0883873	0.429084	0.446519	0.0860568	0.0639775	5.87994e-05	0.030418	chr16	31548756			Island
cg07014349	-0.0882943	0.419428	0.439819	0.0668857	0.0668164	5.1063e-05	0.0286851	chr1	35220521	GJB5	TSS200	OpenSea
cg26574266	-0.0880504	0.634078	0.648056	0.0679501	0.0589841	1.24473e-05	0.0160932	chr15	45543703	SLC28A2	TSS1500	OpenSea
cg10133091	-0.0876184	0.397354	0.402639	0.0695693	0.0738122	0.00015596	0.0443818	chr3	70349953			OpenSea
cg00729875	-0.0875739	0.446399	0.468745	0.0738623	0.0574032	4.29295e-06	0.0103459	chr1	100111713	PALMD;PALMD	1stExon;5'UTR	OpenSea
cg01199537	-0.0864533	0.611637	0.635587	0.0945893	0.0451787	4.32266e-06	0.0103459	chr21	43688508	ABCG1;ABCG1;ABCG1;ABCG1;ABCG1;ABCG1	Body;Body;Body;Body;Body;Body	OpenSea
cg25597117	-0.0856737	0.298238	0.313768	0.135378	0.0656253	8.89468e-06	0.013593	chr1	161349116			OpenSea
cg11649431	-0.0856008	0.465085	0.481018	0.0521033	0.0435599	1.14158e-06	0.00560117	chr17	39414230			OpenSea
cg18342425	-0.0852507	0.710623	0.740795	0.116833	0.0541856	0.000203978	0.0487158	chr13	25337983	RNF17;RNF17	TSS1500;TSS1500	OpenSea
cg21497082	-0.0850256	0.62862	0.643528	0.0655679	0.0624305	0.000209292	0.0492908	chr6	31111270	CCHCR1;CCHCR1;CCHCR1	Body;Body;Body	OpenSea
cg11933019	-0.084997	0.778177	0.793481	0.0579541	0.0645884	6.93353e-05	0.0322408	chr11	99291687	CNTN5;CNTN5	5'UTR;5'UTR	OpenSea
cg10440696	-0.0849178	0.849864	0.872324	0.0394732	0.0620468	3.96413e-05	0.0257901	chr11	5809911	OR52N1	1stExon	OpenSea
cg10149086	-0.0848804	0.593693	0.613533	0.051657	0.0598028	1.1013e-05	0.0150338	chr2	147579508			OpenSea
cg19511929	-0.084679	0.424815	0.451833	0.10415	0.0720119	0.000185785	0.0473741	chr10	68802686	LRRTM3;LRRTM3;CTNNA3;CTNNA3	Body;Body;Body;Body	OpenSea
cg19014435	-0.0845888	0.353834	0.372336	0.0709577	0.0737519	4.94066e-05	0.0285183	chr12	130589252			OpenSea
cg07496388	-0.0844161	0.311405	0.32543	0.0692314	0.0560465	2.84384e-06	0.00867564	chr10	62332453	ANK3;ANK3;ANK3	1stExon;5'UTR;Body	OpenSea
cg06500739	-0.0843892	0.65193	0.687776	0.0610842	0.0561227	2.89603e-05	0.0228613	chr11	5552785			OpenSea
cg07043344	-0.0843599	0.596637	0.625542	0.0965527	0.0572617	5.66961e-05	0.0300057	chr2	219969307	NHEJ1	Body	OpenSea
cg24786986	-0.0842286	0.482701	0.508315	0.0554654	0.0510984	2.06e-06	0.00742221	chr7	114055133	FOXP2;FOXP2;FOXP2;FOXP2;FOXP2;FOXP2	1stExon;5'UTR;5'UTR;1stExon;5'UTR;1stExon	OpenSea
cg15556990	-0.0842249	0.762856	0.768549	0.0414955	0.0459155	3.11447e-06	0.00907792	chr7	80544479	SEMA3C	Body	N_Shelf
cg25008182	-0.0839444	0.648602	0.644714	0.0568404	0.0498709	3.62982e-06	0.00954739	chr3	182123703			OpenSea
cg10777220	-0.0834469	0.728101	0.755062	0.0769047	0.0526323	2.84505e-05	0.0227925	chr1	112427860	KCND3;KCND3	Body;Body	OpenSea
cg04847638	-0.083048	0.664253	0.66888	0.0607585	0.0619388	0.000207332	0.0491636	chr4	22744871	GBA3;GBA3	Body;Body	OpenSea
cg07960762	-0.0830359	0.513203	0.534361	0.0708139	0.0537239	3.94243e-06	0.00991977	chr1	100111727	PALMD;PALMD	1stExon;5'UTR	OpenSea
cg22164250	-0.0828914	0.738223	0.78366	0.0512567	0.0537681	1.17947e-05	0.0154632	chr7	139256604	HIPK2;HIPK2	3'UTR;3'UTR	OpenSea
cg17467944	-0.082537	0.703644	0.735845	0.0556174	0.0491336	7.31447e-05	0.0329001	chr16	82046403	SDR42E1	TSS1500	S_Shore
cg13886334	-0.0825103	0.415922	0.423767	0.0473001	0.05955	2.15712e-05	0.0202793	chr2	175193377			N_Shore
cg17150171	-0.0822286	0.411776	0.437539	0.0729857	0.0548314	8.32836e-06	0.0133485	chr17	39389626	KRTAP9-3;KRTAP9-3	1stExon;3'UTR	OpenSea
cg27327911	-0.0818673	0.151906	0.16571	0.0450391	0.0651577	4.24874e-06	0.0103459	chr16	54969146			N_Shore
cg18791391	-0.0816249	0.754667	0.770934	0.0928968	0.040572	2.12668e-05	0.0201937	chr6	53531202	KLHL31	TSS1500	OpenSea
cg02080641	-0.081194	0.479282	0.494358	0.0712702	0.0510486	3.01166e-06	0.00895558	chr1	100111949	PALMD	Body	OpenSea
cg24312765	-0.080792	0.450958	0.468315	0.0465912	0.0460537	3.26997e-07	0.00296199	chr16	68876798	TANGO6	TSS1500	N_Shore
cg09974329	-0.0805237	0.516797	0.530098	0.0248097	0.050242	1.4848e-06	0.00633493	chr17	39342506	KRTAP4-1	TSS1500	OpenSea
cg19382136	-0.080518	0.534172	0.5601	0.0614303	0.0531273	1.11684e-05	0.0151166	chr15	52408529			S_Shelf
cg17344516	-0.0803512	0.5612	0.59319	0.046566	0.0525903	4.9943e-06	0.0109314	chr5	154026930			Island
cg14647131	-0.0793827	0.265553	0.279956	0.0576888	0.0491706	5.46219e-07	0.00392199	chr10	62332390	ANK3;ANK3;ANK3	1stExon;5'UTR;Body	OpenSea
cg03495498	-0.0792761	0.422256	0.457796	0.0461064	0.0701043	0.00011643	0.039398	chr14	97878346			OpenSea
cg00439981	-0.078713	0.658292	0.689038	0.0448796	0.0553326	9.29265e-05	0.0362609	chr6	170684299	FAM120B	Body	N_Shore
cg05954917	-0.0787053	0.632894	0.653836	0.0458533	0.0570016	0.000122307	0.040303	chr1	66296098	PDE4B;PDE4B;PDE4B	5'UTR;5'UTR;5'UTR	OpenSea
cg04182992	-0.0785592	0.580464	0.596654	0.0887265	0.0340519	1.19889e-06	0.00578617	chr7	30937254			OpenSea
cg22393436	-0.078388	0.680666	0.689745	0.0494849	0.0468284	7.6435e-06	0.0130068	chr1	168489851			OpenSea
cg10491372	-0.0783871	0.280023	0.288813	0.0689557	0.0591891	6.98018e-06	0.0125424	chr17	4458200	MYBBP1A;MYBBP1A	Body;Body	Island
cg18546840	-0.0781361	0.496824	0.512475	0.0529962	0.0491353	2.66513e-06	0.00825882	chr7	114055123	FOXP2;FOXP2;FOXP2;FOXP2;FOXP2;FOXP2	1stExon;5'UTR;5'UTR;1stExon;5'UTR;1stExon	OpenSea
cg23351529	-0.0781334	0.512494	0.54065	0.0449736	0.0341108	6.15414e-08	0.00124946	chr3	109692634			OpenSea
cg03839297	-0.0779709	0.451936	0.446764	0.0429886	0.0506129	8.13386e-07	0.00464957	chr1	168461317	LOC101928565	Body	OpenSea
cg12210898	-0.07758	0.67451	0.702573	0.0344402	0.0595226	0.000143046	0.0427574	chr7	18689464	HDAC9;HDAC9;HDAC9;HDAC9;HDAC9;HDAC9;HDAC9;HDAC9;HDAC9	Body;Body;Body;Body;Body;Body;Body;Body;Body	OpenSea
cg20896124	-0.0772501	0.602701	0.620405	0.083428	0.0516778	3.18982e-05	0.02392	chr7	126299385	GRM8;GRM8;GRM8	Body;Body;Body	OpenSea
cg11724726	-0.0770372	0.467244	0.490612	0.0527871	0.0543949	0.000151243	0.0436513	chr10	52364114	SGMS1	5'UTR	OpenSea
cg01352551	-0.0770017	0.533997	0.552017	0.0481797	0.0576419	0.000121566	0.040211	chr20	19191994	SLC24A3	TSS1500	N_Shore
cg14944398	-0.0764838	0.495778	0.519912	0.031207	0.0522419	4.02775e-05	0.0259177	chr7	7218709			N_Shelf
cg07902749	-0.0764765	0.420749	0.44092	0.148251	0.0509923	4.76039e-05	0.0280563	chr2	37813553			OpenSea
cg10988336	-0.0760459	0.348051	0.361524	0.0556521	0.0625043	7.4978e-05	0.0332923	chr5	95767768	PCSK1	Body	N_Shore
cg16937902	-0.0758829	0.523961	0.561865	0.0599471	0.0614064	0.000174623	0.0464128	chr12	130765406			OpenSea
cg03303475	-0.0758799	0.806128	0.81709	0.0699271	0.0482757	7.17183e-05	0.0326324	chr6	31130398	TCF19;TCF19	Body;Body	S_Shelf
cg08424981	-0.0756076	0.733609	0.745949	0.0651334	0.0496996	1.30759e-05	0.0163805	chr11	5586092			OpenSea
cg26905572	-0.0753812	0.274046	0.285586	0.056466	0.0473574	6.17529e-07	0.00403988	chr10	62332414	ANK3;ANK3;ANK3	1stExon;5'UTR;Body	OpenSea
cg16216311	-0.075143	0.505035	0.523152	0.0293202	0.0544882	2.52939e-05	0.0216148	chr3	50305083	SEMA3B;SEMA3B;SEMA3B;SEMA3B	1stExon;5'UTR;5'UTR;1stExon	OpenSea
cg25422028	-0.0748762	0.662146	0.678418	0.0858692	0.0483375	4.74079e-05	0.028025	chr20	51797464	TSHZ2	Body	OpenSea
cg16475478	-0.074748	0.524238	0.538519	0.0396538	0.040781	8.89415e-07	0.00489412	chr7	18329562			OpenSea
cg03373714	-0.0746353	0.618682	0.640059	0.0588898	0.0620959	5.98156e-05	0.0305661	chr2	147632094			OpenSea
cg01443452	-0.0745006	0.451288	0.480643	0.0588279	0.0617033	0.000182374	0.0469915	chr19	36024439	GAPDHS	1stExon	Island
cg06136007	-0.0743227	0.188741	0.244111	0.0432776	0.063498	0.000156698	0.044453	chr18	74207395	C18orf65;ZNF516	TSS200;TSS1500	Island
cg10145533	-0.074167	0.577861	0.599904	0.0655514	0.0562312	0.000186361	0.0474342	chr8	20350779			OpenSea
cg24577131	-0.0739748	0.537435	0.54676	0.032379	0.0467252	5.10518e-07	0.00380485	chr6	139613426	TXLNB	TSS1500	OpenSea
cg08881331	-0.0738369	0.321786	0.352484	0.0584855	0.0421112	2.4948e-06	0.00807277	chr3	109055353	DPPA4	Body	OpenSea
cg19031204	-0.0737166	0.513571	0.532239	0.0656889	0.0501061	3.73054e-05	0.0250552	chr16	82045599	SDR42E1	TSS1500	S_Shore
cg07601093	-0.0735366	0.683307	0.712452	0.0478091	0.0514415	4.40574e-05	0.0271193	chr7	113792907			OpenSea	FOXP2 according to GencodeBasicV12 and GencodeCompV12
cg10123945	-0.0735032	0.485241	0.505566	0.0606641	0.0561031	0.000201096	0.0485649	chr4	74680719			OpenSea
cg02578942	-0.0734343	0.484045	0.494167	0.0658325	0.0598276	0.000213785	0.0497792	chr3	174558606			OpenSea
cg06710596	-0.0733959	0.360551	0.39517	0.0835221	0.058879	0.000200868	0.0485469	chr19	36024279	GAPDHS	TSS200	Island
cg15541062	-0.0731247	0.783668	0.806552	0.0338243	0.0555954	9.72426e-05	0.0370101	chr11	5531199	UBQLN3	TSS200	OpenSea
cg08217447	-0.0728009	0.751299	0.76836	0.0488553	0.0470309	1.1076e-05	0.0150338	chr4	39063331	KLHL5;KLHL5;KLHL5;KLHL5	TSS1500;5'UTR;TSS1500;5'UTR	OpenSea
cg17990295	-0.0727085	0.477556	0.488972	0.0417485	0.0395429	3.50076e-06	0.00954739	chr12	91311220	LINC00615	TSS1500	OpenSea
cg05782224	-0.0726921	0.580083	0.596606	0.0319832	0.0390453	9.96436e-08	0.00157179	chr9	2243122			S_Shore
cg17338268	-0.0723331	0.584393	0.588931	0.0370829	0.0413325	2.57514e-06	0.00817508	chr17	39388156	KRTAP9-3	TSS1500	OpenSea
cg07253829	-0.0717286	0.684551	0.724124	0.0526486	0.0501655	0.000117942	0.039523	chr3	109056349	DPPA4	1stExon	OpenSea
cg14728969	-0.071728	0.223318	0.23968	0.0284469	0.0496499	4.61619e-06	0.0105346	chr11	85566340	CCDC83;CCDC83;CCDC83;CCDC83	1stExon;1stExon;5'UTR;5'UTR	Island
cg03554491	-0.0716838	0.419612	0.44193	0.0497423	0.0555294	7.77292e-05	0.0338418	chr9	133608263	ABL1	Body	OpenSea
cg22855020	-0.071664	0.279204	0.314157	0.0443035	0.0592644	1.24639e-05	0.0160932	chr8	42356731	SLC20A2	5'UTR	OpenSea
cg07631779	-0.0716116	0.670099	0.69917	0.0514096	0.0466805	6.29349e-06	0.0121472	chr5	41347872	PLCXD3	Body	OpenSea
cg25031057	-0.0715872	0.416153	0.430016	0.0422154	0.0491736	7.33495e-06	0.0127772	chr12	12661682	DUSP16	Body	OpenSea
cg22694445	-0.0715639	0.275736	0.302712	0.0326108	0.0633754	0.00012675	0.0406691	chr11	5570731			OpenSea
cg16107403	-0.0715122	0.635852	0.647257	0.0399506	0.0402586	1.4476e-07	0.00195023	chr17	39344834	KRTAP9-1	TSS1500	OpenSea
cg09395599	-0.071334	0.648414	0.666164	0.0618262	0.0511249	3.21354e-05	0.02392	chr17	64938686			OpenSea
cg15679417	-0.0710102	0.378224	0.394384	0.0616807	0.0530695	9.24928e-06	0.013857	chr1	215845928	USH2A	Body	OpenSea
cg16940012	-0.0706466	0.781117	0.818435	0.0578816	0.0401082	4.01161e-06	0.00996608	chr5	174159564			Island
cg11559250	-0.0704929	0.427554	0.44923	0.0440241	0.055693	9.69683e-06	0.0142733	chr5	83679123	EDIL3	Body	N_Shore
cg24785074	-0.0704533	0.603357	0.616584	0.0713251	0.0502469	0.000182537	0.0469915	chr7	12611108	SCIN	Body	S_Shore
cg18871253	-0.0704412	0.474991	0.498543	0.0582883	0.0478798	1.91197e-05	0.0194427	chr7	114055137	FOXP2;FOXP2;FOXP2;FOXP2;FOXP2;FOXP2	1stExon;5'UTR;5'UTR;1stExon;5'UTR;1stExon	OpenSea
cg03678313	-0.0704012	0.42207	0.446669	0.044826	0.0578463	0.000103545	0.0379061	chr2	147594885			OpenSea
cg14110304	-0.0703055	0.347564	0.374893	0.0476017	0.0430543	1.53149e-05	0.0175356	chr16	85089949	KIAA0513;KIAA0513;KIAA0513	5'UTR;5'UTR;5'UTR	OpenSea
cg12034775	-0.0701744	0.697601	0.722011	0.058207	0.0502635	0.000160637	0.0449326	chr7	98970857	ARPC1B	TSS1500	N_Shore
cg15936066	-0.0701049	0.242457	0.279863	0.037168	0.0579708	6.33338e-06	0.0121472	chr8	42356637	SLC20A2	5'UTR	OpenSea
cg00407769	-0.07	0.653151	0.658552	0.0590124	0.0501861	0.000194867	0.0481499	chr1	168541203			OpenSea
cg04187185	-0.0699991	0.107814	0.120537	0.0686403	0.0849961	0.000120861	0.0400681	chr5	43396953	CCL28	Body	Island
cg07748963	-0.0696596	0.427392	0.43445	0.0490016	0.0526885	6.2046e-05	0.0309253	chr1	82627662			OpenSea
cg19790427	-0.0694237	0.632235	0.648475	0.0525435	0.039694	6.75172e-06	0.0124228	chr8	120732192			OpenSea
cg14535349	-0.0693491	0.543489	0.553286	0.0394553	0.0363273	6.48836e-08	0.00125031	chr17	39344839	KRTAP9-1	TSS1500	OpenSea
cg09071834	-0.0691521	0.32231	0.330402	0.0273229	0.0516769	1.1348e-05	0.0152545	chr2	4183580			OpenSea
cg23124239	-0.0691442	0.600816	0.612923	0.0410462	0.0402672	2.02232e-06	0.00742221	chr17	39410936	KRTAP9-9	TSS1500	OpenSea
cg10981580	-0.0690028	0.351585	0.363413	0.0455565	0.0607104	0.000188988	0.0476337	chr1	236306767	GPR137B	Body	S_Shore
cg26372927	-0.0689541	0.232649	0.244653	0.0604329	0.0498048	7.69941e-06	0.0130524	chr10	62332451	ANK3;ANK3;ANK3	1stExon;5'UTR;Body	OpenSea
cg20269458	-0.0689276	0.671692	0.682084	0.0438741	0.0412903	5.76689e-06	0.0118518	chr1	172109446	MIR214;DNM3OS;DNM3OS;DNM3;DNM3	TSS1500;Body;Body;Body;Body	OpenSea
cg13779451	-0.0688604	0.861386	0.879845	0.0690342	0.0502984	0.000175083	0.0464148	chr2	59162656			OpenSea
cg06192381	-0.0686811	0.486203	0.502425	0.0296787	0.0458148	7.97893e-06	0.0130897	chr3	50305066	SEMA3B;SEMA3B;SEMA3B;SEMA3B	1stExon;5'UTR;5'UTR;1stExon	OpenSea
cg09987156	-0.0686082	0.48836	0.512224	0.0470793	0.0471266	1.26266e-05	0.0161264	chr4	39972401	PDS5A;PDS5A	Body;Body	OpenSea
cg02589406	-0.0685759	0.464022	0.521619	0.0434089	0.0556709	0.000144401	0.0427883	chr5	118372020			OpenSea
cg14229568	-0.0682331	0.454936	0.466833	0.0656325	0.05061	0.000138899	0.0423297	chr1	62317090	INADL	Body	OpenSea
cg20544479	-0.0681653	0.663795	0.677046	0.0555426	0.0430923	8.89286e-05	0.0356672	chr1	168552840			OpenSea
cg25720793	-0.0679404	0.270016	0.275819	0.0358896	0.0460326	1.05415e-06	0.00544443	chr1	160983767	F11R	Body	OpenSea
cg09588476	-0.0678855	0.758791	0.797064	0.0447118	0.0432343	2.87695e-05	0.0228417	chr11	129054197	ARHGAP32	Body	OpenSea
cg01811895	-0.0678626	0.130443	0.145394	0.0342738	0.0437458	8.86506e-08	0.00148004	chr3	105586684	CBLB	5'UTR	N_Shore
cg19215261	-0.0677929	0.896055	0.925155	0.0644528	0.0282724	1.68918e-06	0.00676569	chr5	140684150	SLC25A2	TSS1500	S_Shore
cg03281257	-0.0675056	0.637686	0.650323	0.0456473	0.0480088	3.76782e-05	0.0251807	chr4	90750836	SNCA;SNCA;SNCA;SNCA	Body;Body;Body;Body	OpenSea
cg20930202	-0.0674882	0.339147	0.357748	0.0390131	0.0536488	4.73125e-05	0.0279967	chr6	139613456	TXLNB	TSS1500	OpenSea
cg06895831	-0.0673749	0.561378	0.568418	0.0387465	0.0450079	9.13856e-05	0.0361115	chr1	94587076	ABCA4	TSS1500	OpenSea
cg09311630	-0.0673653	0.456579	0.482995	0.0468617	0.0552881	0.000117358	0.0394996	chr17	79369841			Island
cg12644027	-0.0673639	0.503181	0.514746	0.04517	0.0440934	1.08075e-05	0.0149306	chr4	74283848	ALB	Body	OpenSea
cg17219326	-0.0671769	0.311273	0.327968	0.0578331	0.0543502	0.000198152	0.0482766	chr3	44517846	ZNF445	5'UTR	N_Shore
cg12649683	-0.0671567	0.565382	0.592101	0.042763	0.0360632	3.50814e-08	0.000973387	chr20	57975832			N_Shelf
cg16445756	-0.0670768	0.565418	0.578281	0.0571472	0.0502858	7.29552e-05	0.0328531	chr18	8875208			OpenSea
cg17173975	-0.067033	0.184447	0.209001	0.0371284	0.0526377	9.22342e-05	0.0361983	chr12	32292997	BICD1;BICD1	Body;Body	OpenSea
cg26468810	-0.0668774	0.754749	0.757705	0.0704711	0.0473533	0.000202763	0.0487158	chr11	118229636	UBE4A;UBE4A	TSS1500;TSS1500	N_Shore
cg03633706	-0.0668272	0.785339	0.80033	0.0338766	0.0455028	0.000146957	0.0431685	chr6	47754443	OPN5;OPN5	Body;TSS1500	OpenSea
cg03883921	-0.066629	0.312896	0.341116	0.0555655	0.0410002	1.36991e-06	0.00615707	chr9	130572269	FPGS;FPGS;FPGS;FPGS	Body;Body;Body;Body	OpenSea
cg25973405	-0.0665666	0.560471	0.586666	0.0514404	0.0362869	3.95986e-06	0.00992123	chr7	120938083			OpenSea
cg09685257	-0.0664015	0.752365	0.76581	0.0409348	0.029734	2.40627e-08	0.000973387	chr10	34686368	PARD3;PARD3;PARD3;PARD3;PARD3;PARD3;PARD3;PARD3;PARD3;PARD3;PARD3	Body;Body;Body;Body;Body;Body;Body;Body;Body;Body;Body	OpenSea
cg07876823	-0.0662974	0.684358	0.709172	0.0485333	0.0434021	3.66921e-05	0.0249176	chr6	164392555			N_Shore
cg20332354	-0.0662599	0.645571	0.656388	0.0486977	0.0447478	6.13535e-05	0.0309052	chr12	91451819	KERA;KERA	1stExon;5'UTR	OpenSea
cg12499416	-0.0661913	0.601211	0.618176	0.0419833	0.0400691	8.41109e-06	0.0133485	chr5	61874058	LRRC70;IPO11-LRRC70;IPO11;IPO11	TSS1500;TSS1500;Body;Body	OpenSea
cg13358761	-0.0660716	0.468618	0.495905	0.039827	0.0358595	2.28878e-07	0.00245016	chr3	109056802	DPPA4	TSS1500	OpenSea
cg03981286	-0.0656274	0.809112	0.821449	0.0281804	0.0378563	7.87421e-06	0.0130897	chr3	122863126	PDIA5;PDIA5	Body;Body	OpenSea
cg22492966	-0.0654633	0.160167	0.191381	0.0555604	0.0565046	8.55085e-05	0.0350204	chr10	65028929	JMJD1C;JMJD1C;JMJD1C	Body;1stExon;5'UTR	OpenSea
cg04918982	-0.0654481	0.517667	0.514358	0.0368309	0.0476266	0.000148045	0.0433784	chr6	131383060	EPB41L2;EPB41L2;EPB41L2;EPB41L2	5'UTR;5'UTR;5'UTR;5'UTR	N_Shore
cg06737244	-0.065333	0.645589	0.659422	0.0607481	0.0371876	2.08917e-06	0.00745493	chr11	70455309	SHANK2;SHANK2;SHANK2	Body;Body;Body	OpenSea
cg07893425	-0.0652536	0.610624	0.628807	0.0633258	0.0384838	1.94255e-05	0.0195845	chr19	3024507	TLE2;TLE2;TLE2;TLE2	Body;Body;Body;Body	OpenSea
cg01799359	-0.0652269	0.45052	0.469307	0.0370712	0.0508685	0.000106551	0.0383362	chr6	103297614			OpenSea
cg15007050	-0.0651925	0.400534	0.419582	0.0344634	0.0428168	2.05325e-05	0.0198703	chr7	101447374			OpenSea
cg10582034	-0.0651323	0.433208	0.44985	0.0312851	0.0386407	1.09745e-06	0.00557035	chr17	39411081	KRTAP9-9	TSS1500	OpenSea
cg06515518	-0.0650697	0.406309	0.417401	0.0416828	0.0463062	1.69979e-05	0.0182768	chr1	190385961	BRINP3	Body	OpenSea
cg06467945	-0.0650665	0.485882	0.511013	0.0530863	0.0375657	4.33147e-05	0.0269872	chr5	12691677	LINC01194	Body	OpenSea
cg23175533	-0.0649899	0.455861	0.460563	0.0616718	0.0522416	0.000151391	0.0436513	chr12	13196876	KIAA1467	TSS1500	N_Shore
cg20143530	-0.0649783	0.359595	0.379934	0.0537772	0.0484631	0.000190539	0.0476777	chr12	89747082	DUSP6;DUSP6	TSS1500;TSS1500	Island
cg15705235	-0.0649209	0.575362	0.602642	0.0550372	0.0460957	3.04983e-05	0.0235345	chr1	60238405	LOC101926944	TSS200	OpenSea
cg21189492	-0.064754	0.579606	0.60683	0.0406254	0.0501838	5.08081e-05	0.0286851	chr8	42395162	C8orf40;SLC20A2	TSS1500;5'UTR	N_Shore
cg21593856	-0.0647467	0.374401	0.381983	0.0656427	0.0499358	0.000101842	0.0376649	chr15	55699764	C15orf65;CCPG1;CCPG1;CCPG1;CCPG1;DYX1C1-CCPG1	TSS1500;5'UTR;5'UTR;5'UTR;5'UTR;Body	N_Shore
cg15846636	-0.0647399	0.809042	0.826673	0.0491175	0.0357655	1.32718e-05	0.0164856	chr7	25883499			OpenSea
cg24873764	-0.0646837	0.465059	0.481282	0.0347764	0.0303021	3.93073e-08	0.000973387	chr6	12002135	LOC101928253	TSS1500	OpenSea
cg04991036	-0.0646766	0.159186	0.188217	0.0434423	0.0489989	6.85219e-06	0.0125293	chr14	29243762	C14orf23;C14orf23	Body;Body	Island
cg17683366	-0.0645886	0.796625	0.810732	0.056649	0.0334979	1.12225e-06	0.00559965	chr12	13256459	GSG1;GSG1;GSG1;GSG1;GSG1;GSG1	1stExon;1stExon;1stExon;5'UTR;5'UTR;5'UTR	S_Shore
cg23033518	-0.064581	0.377197	0.397923	0.0438596	0.047962	0.000117533	0.0395015	chr14	59101719			N_Shelf
cg21656863	-0.0644596	0.807457	0.817243	0.037231	0.0367249	9.46051e-06	0.0140661	chr17	39306381	KRTAP4-5	TSS1500	OpenSea
cg20592075	-0.0640777	0.379817	0.390821	0.0415053	0.0318835	1.80531e-08	0.000973387	chr7	45921668			OpenSea
cg06805914	-0.0639561	0.633162	0.658814	0.0713784	0.047262	0.000196196	0.0482766	chr14	96758307	ATG2B	Body	OpenSea
cg25144893	-0.0639032	0.345247	0.360007	0.0498521	0.058749	0.000212969	0.0496996	chr1	63792210			S_Shore
cg19182918	-0.0638707	0.503121	0.519451	0.0543956	0.0429643	8.91145e-06	0.013593	chr17	39140674	KRT40	5'UTR	OpenSea
cg25334660	-0.0638004	0.208722	0.242906	0.0271211	0.0550278	0.000179471	0.0466943	chr8	42270520			S_Shore
cg19961013	-0.0637964	0.387692	0.398141	0.0487382	0.0500924	0.00014694	0.0431685	chr7	86586185	KIAA1324L;KIAA1324L;KIAA1324L	Body;Body;Body	OpenSea
cg18084609	-0.0635803	0.635346	0.658717	0.0549698	0.0485651	0.00018099	0.046903	chr14	31345041	COCH;COCH	Body;Body	S_Shore
cg17227395	-0.0635621	0.5159	0.550006	0.0420246	0.0464441	8.88425e-05	0.035657	chr7	18678293	HDAC9;HDAC9;HDAC9;HDAC9;HDAC9;HDAC9;HDAC9;HDAC9;HDAC9	Body;Body;Body;Body;Body;Body;Body;Body;Body	OpenSea
cg03276982	-0.0635157	0.570213	0.599796	0.042897	0.0477694	6.4169e-05	0.0313259	chr8	119024055	EXT1	Body	OpenSea
cg05416225	-0.0634639	0.521212	0.544663	0.0291972	0.0392472	3.99246e-06	0.00996052	chr9	90294096	DAPK1;DAPK1;DAPK1;DAPK1	Body;Body;Body;Body	OpenSea
cg04482120	-0.0632825	0.85724	0.876105	0.0581964	0.0406086	8.61487e-05	0.0351444	chr13	44989043			OpenSea
cg06194604	-0.0632355	0.581838	0.593131	0.0419382	0.0329008	1.94405e-07	0.00224989	chr1	56880586			OpenSea
cg00081439	-0.0631925	0.680857	0.688999	0.0270068	0.034422	3.52673e-06	0.00954739	chr10	743761			S_Shore
cg17750578	-0.0631619	0.555756	0.555973	0.0447611	0.045937	6.77348e-05	0.0319561	chr3	190930140	OSTN	TSS200	OpenSea
cg26894820	-0.0630723	0.411119	0.418188	0.0555952	0.0382935	1.30023e-06	0.00598086	chr12	91505265	LUM;LUM	1stExon;5'UTR	OpenSea
cg09460013	-0.0630621	0.365787	0.384323	0.0467464	0.0423696	1.97769e-05	0.0196608	chr6	48037336	PTCHD4;PTCHD4	TSS1500;TSS1500	S_Shore
cg07159230	-0.0629826	0.671824	0.680999	0.06241	0.0441685	6.48233e-05	0.0313259	chr1	10731250	CASZ1;CASZ1	Body;Body	OpenSea
cg03517376	-0.0628809	0.193969	0.215657	0.0648336	0.0559365	0.000116184	0.039398	chr16	30389231	MYLPF	3'UTR	Island
cg17511532	-0.0627942	0.554804	0.57385	0.0300337	0.0407187	8.50092e-06	0.0134054	chr7	41356278			OpenSea
cg16118539	-0.0627669	0.325803	0.349528	0.0364867	0.0312762	4.13976e-09	0.000609353	chr10	23369135			OpenSea
cg23848889	-0.0627587	0.661895	0.682035	0.0544797	0.0409559	1.43783e-05	0.0171995	chr11	70455304	SHANK2;SHANK2	Body;Body	OpenSea
cg02515161	-0.0627438	0.413411	0.427474	0.0454629	0.0496945	0.000213986	0.0497792	chr6	49948682			OpenSea
cg00018128	-0.0627353	0.365944	0.393355	0.0412262	0.0506976	0.000117354	0.0394996	chr2	162275746	TBR1	Body	S_Shore
cg12231014	-0.0627316	0.43067	0.437931	0.0583967	0.0551733	0.000207688	0.0491737	chr10	23001922	PIP4K2A	Body	N_Shore
cg17203794	-0.0626286	0.654286	0.657631	0.0736821	0.043661	4.59111e-05	0.0272993	chr9	132039620			OpenSea
cg02211646	-0.0626036	0.510952	0.52658	0.0399425	0.0353584	6.76872e-07	0.00416521	chr7	114055210	FOXP2;FOXP2;FOXP2;FOXP2;FOXP2;FOXP2	1stExon;5'UTR;5'UTR;1stExon;5'UTR;1stExon	OpenSea
cg14416443	-0.0625214	0.418696	0.437946	0.0354761	0.0461452	7.70722e-05	0.033789	chr17	66951903	ABCA8;ABCA8;ABCA8	TSS1500;TSS1500;TSS1500	OpenSea
cg20982052	-0.0623509	0.740014	0.756629	0.0454661	0.0282905	1.17317e-08	0.000973387	chr12	105989544			OpenSea
cg17386237	-0.0623368	0.579298	0.595906	0.0472958	0.0438225	9.88821e-05	0.0373222	chr9	139502222			OpenSea
cg08542181	-0.0622269	0.568133	0.582104	0.0338212	0.0400153	1.95898e-05	0.0196504	chr1	216419959	USH2A;USH2A	Body;Body	OpenSea
cg23492415	-0.0622127	0.272454	0.289763	0.0533319	0.0359477	7.83941e-06	0.0130897	chr5	12691457	LINC01194	Body	OpenSea
cg06381319	-0.062062	0.521653	0.525911	0.0538605	0.0416111	1.73166e-05	0.0184597	chr6	135424325			OpenSea
cg20869637	-0.0619883	0.646554	0.660874	0.03796	0.0337597	1.54108e-07	0.00197252	chr18	67858113	RTTN	Body	OpenSea
cg13487614	-0.0619859	0.406833	0.463018	0.0604761	0.0488978	0.000152583	0.0438021	chr6	42192461			OpenSea
cg01224366	-0.0618835	0.357281	0.371089	0.0435016	0.044192	3.63713e-05	0.0248719	chr21	45148694	PDXK	Body	Island
cg26683259	-0.0618688	0.275429	0.298381	0.0391192	0.0406974	1.10284e-05	0.0150338	chr5	77943417	LHFPL2	5'UTR	N_Shore
cg27275553	-0.0618423	0.542604	0.560262	0.0427472	0.0429877	3.57366e-05	0.0246593	chr7	101959150	SH2B2	Body	N_Shelf
cg01849284	-0.0618285	0.467673	0.473523	0.0339867	0.0517657	0.000205527	0.0488249	chr3	178336190	KCNMB2;KCNMB2;KCNMB2-AS1;KCNMB2-AS1;KCNMB2	5'UTR;5'UTR;Body;Body;5'UTR	OpenSea
cg12621044	-0.0618203	0.645587	0.664783	0.0338956	0.0420051	1.14731e-05	0.0153207	chr2	220567069			OpenSea
cg02481789	-0.0617015	0.445798	0.457735	0.052618	0.0455113	0.000107116	0.0384153	chr17	40805506			N_Shore
cg16180082	-0.0616802	0.643406	0.652873	0.0539666	0.0455658	0.000134872	0.0418292	chr6	159466542	TAGAP;TAGAP;TAGAP	TSS1500;TSS1500;TSS1500	OpenSea
cg20355860	-0.0616674	0.232317	0.242273	0.0586841	0.0487108	2.50202e-05	0.0214509	chr10	62332352	ANK3;ANK3;ANK3	1stExon;5'UTR;Body	OpenSea
cg15873123	-0.0616562	0.697916	0.702862	0.0472598	0.0296975	4.47877e-07	0.00346976	chr12	7864058	DPPA3	TSS200	OpenSea
cg09380210	-0.0616163	0.307747	0.322284	0.0497544	0.0508278	2.39362e-05	0.021256	chr5	56206638	SETD9;SETD9	Body;Body	S_Shore
cg00071215	-0.0615861	0.439617	0.462607	0.0423688	0.0403428	4.55393e-05	0.0272993	chr2	164205820			S_Shore
cg08857729	-0.061404	0.311627	0.333518	0.0237148	0.0394309	3.79071e-06	0.00966768	chr1	67217826	TCTEX1D1	TSS1500	N_Shore
cg19038540	-0.0613802	0.0815624	0.111186	0.0338296	0.0528548	4.44749e-06	0.0103913	chr1	101701364	S1PR1	TSS1500	N_Shore
cg24519108	-0.0612884	0.538286	0.560771	0.0505273	0.043867	5.89697e-05	0.0304296	chr8	6421063	ANGPT2;ANGPT2;ANGPT2;MCPH1	TSS1500;TSS1500;TSS1500;Body	N_Shelf
cg13885201	-0.0612789	0.247524	0.276478	0.0185481	0.0411767	7.22039e-07	0.00425123	chr16	71496385	ZNF23	TSS1500	S_Shore
cg21706563	-0.0612775	0.292588	0.306443	0.0370175	0.051835	7.21638e-05	0.0326765	chr6	137555245			OpenSea
cg20277781	-0.0612211	0.675525	0.711046	0.0380235	0.0457196	0.000138571	0.0422955	chr1	197191386			OpenSea
cg04900982	-0.0612168	0.415625	0.433659	0.0357211	0.0459363	4.90175e-05	0.0284393	chr9	81917580			OpenSea
cg18610205	-0.0609873	0.388404	0.417604	0.0470413	0.0479638	0.000173312	0.0462361	chr12	51717960	BIN2	TSS200	OpenSea
cg16017181	-0.0609236	0.202096	0.211502	0.0307521	0.0523686	2.74705e-05	0.0223775	chr14	68303836	RAD51B;RAD51B;RAD51B	Body;Body;Body	OpenSea
cg06826457	-0.0609021	0.236778	0.262154	0.03133	0.0506604	9.22815e-05	0.0361983	chr12	12867669			N_Shelf
cg03796177	-0.0608277	0.579241	0.593687	0.0143989	0.0510557	0.000164545	0.045335	chr11	5600730	OR52B6	TSS1500	OpenSea
cg18793412	-0.0605872	0.591071	0.604311	0.0398955	0.0282386	4.46301e-08	0.000973387	chr13	38989650			OpenSea
cg02859215	-0.0605222	0.49804	0.524648	0.0476909	0.047644	0.000108559	0.03851	chr20	22352597			OpenSea
cg20545852	-0.0602056	0.61343	0.620403	0.0496113	0.0433198	9.9731e-05	0.0373712	chr12	28211458			OpenSea
cg15706621	-0.0600267	0.474736	0.492583	0.0302726	0.0367358	1.33067e-06	0.00607345	chr2	54861447	SPTBN1;SPTBN1	Body;Body	OpenSea
cg13928782	-0.0599474	0.401302	0.434891	0.0452909	0.0481254	0.000126118	0.0406691	chr11	2162445	IGF2AS;INS-IGF2;IGF2;IGF2AS;IGF2	Body;Body;5'UTR;Body;TSS200	Island
cg00646813	-0.0599328	0.679873	0.699362	0.0729061	0.0404663	7.75815e-05	0.0338359	chr4	38806025	TLR1	5'UTR	OpenSea
cg13750441	-0.0596977	0.356336	0.373959	0.0332095	0.0350955	2.50911e-06	0.00807277	chr3	58318267	PXK	TSS1500	N_Shore
cg00550617	-0.059658	0.413845	0.433141	0.0396611	0.0384664	3.36819e-05	0.0242733	chr17	39405817	KRTAP9-9;KRTAP9-4	Body;TSS200	OpenSea
cg19250607	-0.0596236	0.393644	0.416589	0.0309057	0.0338484	1.28928e-06	0.00597719	chr3	109056875	DPPA4	TSS1500	OpenSea
cg24032623	-0.0595428	0.52626	0.541173	0.0633535	0.0504502	0.000186424	0.0474342	chr9	88708889	GOLM1;GOLM1	5'UTR;5'UTR	OpenSea
cg10563898	-0.0595339	0.24589	0.261858	0.0408249	0.052342	8.55241e-05	0.0350204	chr3	190629224			OpenSea
cg03814383	-0.0595123	0.775785	0.775397	0.0632301	0.039194	6.40281e-05	0.0313215	chr2	98927206	VWA3B	Body	OpenSea
cg07356587	-0.0595071	0.372553	0.397371	0.0235146	0.0376489	1.22384e-06	0.00585012	chr2	192734219			OpenSea
cg07242890	-0.0593558	0.717848	0.732305	0.0444142	0.0413965	3.7311e-05	0.0250552	chr3	55568964	ERC2	3'UTR	OpenSea
cg03786131	-0.059318	0.751845	0.770139	0.0269622	0.0312027	1.2882e-05	0.0163112	chr7	15824432			OpenSea
cg02798909	-0.0591035	0.478344	0.497608	0.0637154	0.0416066	8.30148e-05	0.0347671	chr8	54569980			Island
cg19224645	-0.0590915	0.311991	0.347171	0.0624972	0.0469157	5.91341e-05	0.0304611	chr1	39282003			N_Shore
cg07799879	-0.059028	0.40249	0.416014	0.0719412	0.0395257	4.01394e-05	0.025857	chr8	117484815			OpenSea
cg14985891	-0.0590274	0.332949	0.342382	0.0384498	0.0373291	1.30694e-05	0.0163805	chr1	116270626	CASQ2	Body	OpenSea
cg23214755	-0.0585385	0.616489	0.644229	0.0459497	0.0475513	0.000160688	0.0449326	chr2	11607042	E2F6;E2F6;E2F6;E2F6;E2F6	TSS1500;TSS1500;TSS1500;TSS1500;TSS1500	S_Shore
cg07773272	-0.0585189	0.263404	0.293461	0.0431849	0.0463978	0.000173001	0.0462065	chr18	43608105	PSTPIP2	Body	N_Shore
cg17235179	-0.0585138	0.754553	0.775796	0.036682	0.0386072	2.57145e-05	0.0217247	chr5	154240634	CNOT8	5'UTR	S_Shelf
cg10380585	-0.0585019	0.315773	0.329996	0.0445181	0.0389771	1.84433e-05	0.0191279	chr1	211500971	TRAF5;TRAF5	5'UTR;5'UTR	S_Shore
cg06977689	-0.0584647	0.121913	0.165738	0.0290272	0.0613407	0.000173936	0.0463705	chr18	78004474	PARD6G	Body	Island
cg17766305	-0.0584047	0.554781	0.551947	0.0431563	0.0468795	7.78374e-05	0.0338423	chr10	90147030	RNLS;RNLS	Body;Body	OpenSea
cg10050661	-0.0583536	0.312118	0.328898	0.0282392	0.0494062	0.000204001	0.0487158	chr17	38821420	KRT222	TSS200	OpenSea
cg10395101	-0.0583077	0.344444	0.364888	0.0517897	0.0406441	1.93788e-05	0.0195845	chr8	6420858	ANGPT2;ANGPT2;ANGPT2;MCPH1	TSS200;TSS200;TSS200;Body	N_Shelf
cg04284128	-0.0581864	0.324941	0.326742	0.0561747	0.0442218	3.55581e-05	0.0246593	chr9	100881931	TRIM14;TRIM14	TSS1500;TSS1500	S_Shore
cg08198176	-0.0580723	0.505804	0.519508	0.0390455	0.0357068	7.33117e-06	0.0127772	chr3	37494602	ITGA9	Body	S_Shore
cg11641791	-0.0579773	0.195647	0.211329	0.0281407	0.0437033	2.6397e-05	0.0220565	chr17	38821429	KRT222	TSS200	OpenSea
cg23428228	-0.0578705	0.555793	0.580482	0.0554625	0.0337077	9.02458e-06	0.0136594	chr12	115878452			OpenSea
cg24243265	-0.0577905	0.730665	0.740466	0.0366375	0.0344526	9.19364e-07	0.00496609	chr8	130799851	GSDMC	TSS1500	OpenSea
cg08356333	-0.0576799	0.595476	0.595227	0.0709912	0.0443378	0.000150061	0.0435861	chr15	64343744			OpenSea
cg18954633	-0.0576337	0.439531	0.447811	0.019837	0.030592	2.34864e-07	0.00246315	chr1	116270684	CASQ2	Body	OpenSea
cg24538710	-0.0575757	0.752192	0.769841	0.030369	0.0408282	8.65317e-06	0.0134925	chr9	86320103	UBQLN1;UBQLN1	Body;Body	N_Shore
cg01800017	-0.0575422	0.425998	0.458047	0.0379282	0.0465637	0.000132017	0.0413672	chr18	61441165	SERPINB7;SERPINB7;SERPINB7	TSS1500;TSS1500;5'UTR	OpenSea
cg26982601	-0.0575411	0.727307	0.740575	0.0400256	0.0421646	0.000169941	0.0459357	chr8	48677407			S_Shore
cg08725366	-0.0574082	0.364842	0.374399	0.0253531	0.0343713	2.04539e-06	0.00742221	chr7	18329916			OpenSea
cg07836225	-0.0573881	0.580259	0.603876	0.0388122	0.0444613	9.10338e-05	0.0361115	chr1	235665822	B3GALNT2	Body	N_Shore
cg19382906	-0.0572341	0.597028	0.606659	0.0303137	0.0440407	0.000173974	0.0463705	chr1	88371414			OpenSea
cg21418869	-0.0572229	0.651347	0.67036	0.0495466	0.0453538	0.00012307	0.040303	chr2	57780380			OpenSea
cg13939462	-0.0571343	0.671942	0.684136	0.0394995	0.0254995	1.69301e-08	0.000973387	chr6	36843324	PPIL1	TSS1500	S_Shore
cg13564459	-0.0570935	0.377478	0.398597	0.0484018	0.0436276	7.55692e-05	0.0334288	chr14	62004353	PRKCH	Body	OpenSea
cg05517456	-0.057062	0.610315	0.61744	0.0408495	0.0332133	2.156e-05	0.0202793	chr12	91311789	LINC00615	TSS200	OpenSea
cg04344683	-0.0569841	0.771836	0.793378	0.0504318	0.0359354	4.2672e-05	0.0267145	chr1	43120097	CCDC30	3'UTR	N_Shelf
cg00298218	-0.0569629	0.68543	0.697983	0.0455361	0.0358549	3.98382e-05	0.0257953	chr1	83955790			OpenSea
cg07847451	-0.056942	0.484918	0.497774	0.0342872	0.0395474	3.55534e-05	0.0246593	chr15	82189758			OpenSea
cg09517106	-0.0569069	0.665961	0.696643	0.0560743	0.0397374	0.000156335	0.0444203	chr1	198904195			OpenSea
cg11701022	-0.0568634	0.411661	0.431942	0.0302709	0.0389898	8.32068e-05	0.0347671	chr11	2162478	IGF2AS;INS-IGF2;IGF2;IGF2AS;IGF2	Body;Body;5'UTR;Body;TSS200	Island
cg01597480	-0.0568421	0.42381	0.439649	0.032259	0.0334304	1.14753e-05	0.0153207	chr7	120629404	C7orf58;C7orf58	5'UTR;TSS200	OpenSea
cg03573390	-0.05674	0.417326	0.425423	0.0651479	0.0457544	0.000136718	0.0420609	chr16	57294639	PLLP	Body	OpenSea
cg17461670	-0.0567364	0.683894	0.698738	0.0371018	0.0417138	0.000162973	0.0451926	chr17	66926513	ABCA8	Body	OpenSea
cg21233189	-0.0566956	0.213842	0.231857	0.057407	0.0461825	3.66609e-05	0.0249176	chr9	36486732			N_Shore
cg05465134	-0.0566287	0.501612	0.507248	0.045312	0.0426429	6.87362e-05	0.0321705	chr5	132545336	FSTL4	Body	OpenSea
cg14283311	-0.0565824	0.437062	0.45447	0.0448731	0.0435073	6.63829e-05	0.0316591	chr7	126124363	GRM8;GRM8;GRM8	Body;Body;Body	OpenSea
cg16534399	-0.0565496	0.481771	0.508844	0.0722022	0.0424158	0.000147406	0.0432518	chr16	82226584			OpenSea
cg01430344	-0.0565273	0.618018	0.637563	0.0388904	0.0360636	0.000141856	0.0426878	chr2	16154047			Island
cg21974923	-0.0563674	0.482317	0.496469	0.0292653	0.0382718	3.03437e-05	0.0234767	chr3	122296441	PARP15;PARP15	TSS200;TSS200	N_Shore
cg26137219	-0.0563186	0.279816	0.304399	0.0403689	0.0406135	8.41965e-05	0.0349354	chr10	30720647			N_Shore
cg21248347	-0.0562585	0.537829	0.547457	0.0462382	0.0289999	2.15746e-08	0.000973387	chr15	78568978	DNAJA4;DNAJA4;DNAJA4	Body;Body;Body	OpenSea
cg02899707	-0.0561755	0.288044	0.302379	0.0402597	0.0353871	5.79705e-06	0.0118518	chr20	57829304	ZNF831	Body	OpenSea
cg05716726	-0.0561434	0.259437	0.287304	0.0324307	0.0432465	4.93893e-06	0.0109314	chr6	27343671	ZNF204P	TSS1500	S_Shore
cg02033141	-0.056105	0.0671353	0.0998773	0.022407	0.0528575	2.88983e-05	0.0228613	chr18	74206722			Island
cg03580624	-0.056051	0.523057	0.528576	0.0284571	0.0283795	9.04942e-08	0.00148004	chr19	8488356	MARCH2;MARCH2;MARCH2	Body;Body;Body	OpenSea
cg22652022	-0.0560508	0.517556	0.530396	0.0368424	0.0386747	4.17117e-05	0.026388	chr7	132986496	EXOC4;EXOC4	Body;Body	OpenSea
cg23757058	-0.0560095	0.478434	0.496682	0.056416	0.0438529	0.000184408	0.047166	chr2	147492273			OpenSea
cg19224761	-0.0559488	0.533508	0.543683	0.041292	0.0444118	0.000127933	0.0408485	chr11	33233290			OpenSea
cg12306086	-0.055866	0.720027	0.750727	0.0494944	0.0357444	0.000209549	0.0492923	chr4	106117747	TET2;TET2	5'UTR;5'UTR	OpenSea
cg20064269	-0.0558409	0.182824	0.196881	0.0235966	0.0394709	1.36525e-05	0.016824	chr11	85566353	CCDC83;CCDC83;CCDC83;CCDC83	1stExon;1stExon;5'UTR;5'UTR	Island
cg12001846	-0.0557394	0.779135	0.782864	0.0718176	0.0358553	6.30338e-06	0.0121472	chr6	152212815	ESR1;ESR1;ESR1;ESR1;ESR1;ESR1	Body;Body;Body;Body;Body;Body	OpenSea
cg04993276	-0.055735	0.508255	0.519793	0.0332303	0.0439157	0.000118769	0.0397099	chr1	65730339	DNAJC6	TSS200	N_Shore
cg05946991	-0.0557277	0.692777	0.702085	0.0351675	0.0401599	2.12254e-05	0.0201937	chr7	115590970	TFEC;TFEC;TFEC	Body;Body;Body	OpenSea
cg10192877	-0.0556653	0.791132	0.80576	0.0475607	0.0382706	6.36109e-05	0.0312889	chr21	43641690	ABCG1;ABCG1;ABCG1;ABCG1;ABCG1;ABCG1	Body;Body;5'UTR;Body;Body;Body	S_Shore
cg14481081	-0.0556625	0.748227	0.780028	0.0297264	0.0340476	3.23663e-05	0.0239425	chr3	32558117			OpenSea
cg12044213	-0.0556247	0.719841	0.740746	0.0630719	0.0400231	0.000202593	0.0487158	chr6	31124978	CCHCR1;TCF19;CCHCR1;TCF19;CCHCR1	Body;TSS1500;Body;TSS1500;5'UTR	N_Shore
cg16874744	-0.0555853	0.749661	0.75815	0.0329386	0.030963	5.99051e-06	0.0118758	chr4	39094536	KLHL5;KLHL5;KLHL5;KLHL5	Body;Body;Body;Body	OpenSea
cg13618889	-0.0555622	0.207095	0.226106	0.0436856	0.0416037	7.25775e-05	0.0327701	chr12	89747087	DUSP6;DUSP6	TSS1500;TSS1500	Island
cg23649708	-0.0554847	0.098781	0.126519	0.0372984	0.0617887	3.19057e-05	0.02392	chr8	85097049	RALYL;RALYL;RALYL;RALYL	TSS200;5'UTR;5'UTR;5'UTR	Island
cg22672403	-0.05547	0.585432	0.593491	0.0416759	0.0389815	0.000135213	0.0418469	chr5	39730454			OpenSea
cg16269196	-0.0554259	0.738915	0.756612	0.0346139	0.0391185	2.25995e-05	0.0207908	chr4	141264721	SCOC;SCOC;SCOC;SCOC;SCOC;SCOC;SCOC	5'UTR;5'UTR;1stExon;1stExon;5'UTR;5'UTR;5'UTR	OpenSea
cg20594303	-0.0554059	0.345792	0.361442	0.0422156	0.0371155	5.42105e-05	0.0294302	chr10	60680256			OpenSea
cg06261956	-0.0553799	0.303119	0.311487	0.0332789	0.0432167	5.01907e-05	0.0286558	chr1	75277479			OpenSea
cg00882281	-0.0552193	0.852531	0.871523	0.0388805	0.0329609	2.72952e-05	0.0223207	chr15	96346592			OpenSea
cg22404125	-0.0552077	0.480614	0.482202	0.0488415	0.039838	4.3628e-05	0.0270393	chr4	99402843	TSPAN5	Body	OpenSea
cg17100705	-0.0550234	0.315211	0.324	0.0399127	0.0401306	3.68928e-05	0.0249446	chr21	45148737	PDXK	Body	Island
cg03098848	-0.0549836	0.817274	0.836761	0.01902	0.0388972	8.31088e-05	0.0347671	chr1	39900143	MACF1	Body	OpenSea
cg21550024	-0.0548942	0.611579	0.61664	0.0213402	0.0328046	3.73664e-06	0.0096494	chr4	123747533	FGF2	TSS1500	N_Shore
cg13475583	-0.0548694	0.46015	0.470869	0.0350625	0.0348452	5.88746e-06	0.0118698	chr1	235116731			OpenSea
cg25812287	-0.0547969	0.157403	0.18258	0.0427908	0.0503017	0.000162562	0.0451926	chr11	94135016	GPR83	TSS1500	S_Shore
cg22108469	-0.0547849	0.291899	0.320528	0.0233591	0.0421113	5.22702e-05	0.0288703	chr5	174158984			Island
cg09167951	-0.0547362	0.550282	0.569148	0.0359748	0.0298622	5.31635e-06	0.0113824	chr4	139408972			OpenSea
cg22254413	-0.0546968	0.651407	0.657915	0.0428255	0.0376444	7.11881e-05	0.0325392	chr20	19194649	SLC24A3	Body	S_Shore
cg18011517	-0.0546947	0.541728	0.544293	0.0353457	0.0320831	2.04932e-05	0.0198703	chr2	42175341			OpenSea
cg10713220	-0.0546857	0.341738	0.34834	0.0565761	0.0423523	4.90265e-05	0.0284393	chr7	36640882	AOAH-IT1;AOAH;AOAH;AOAH	TSS1500;Body;Body;Body	OpenSea
cg23776012	-0.0546571	0.207239	0.226731	0.0240663	0.03775	1.27582e-05	0.0161891	chr17	38821403	KRT222;KRT222	5'UTR;1stExon	OpenSea
cg25838230	-0.0545906	0.213824	0.228573	0.0331486	0.036394	1.48728e-05	0.0174092	chr3	110287433			OpenSea
cg06460568	-0.0545653	0.225595	0.234575	0.0400968	0.0441568	0.000167908	0.0456749	chr11	2162211	IGF2AS;INS-IGF2;IGF2;IGF2;IGF2;IGF2AS	Body;Body;5'UTR;5'UTR;1stExon;Body	Island
cg22902342	-0.0545383	0.768807	0.796473	0.0237973	0.0295245	1.95141e-06	0.00742221	chr8	29300238			OpenSea
cg04153130	-0.054437	0.231744	0.255094	0.0438676	0.041876	5.67216e-05	0.0300057	chr7	4456396			OpenSea
cg06910198	-0.0544114	0.258632	0.260282	0.0619619	0.0434551	0.000114933	0.0392519	chr10	62332573	ANK3;ANK3;ANK3	1stExon;5'UTR;Body	OpenSea
cg03222176	-0.0543892	0.747709	0.7601	0.0269826	0.0308474	2.42445e-06	0.00807277	chr1	96948323			OpenSea
cg19458408	-0.0543836	0.703939	0.716126	0.0250097	0.0358435	2.10659e-05	0.0201678	chr13	38718234	LINC00571	TSS1500	OpenSea
cg19664267	-0.0543685	0.0954181	0.114836	0.0419195	0.0597472	0.000188534	0.0476337	chr6	33245163	B3GALT4;B3GALT4	1stExon;5'UTR	Island
cg04571833	-0.0543655	0.499063	0.514335	0.0318155	0.038733	1.48327e-05	0.0174092	chr2	173836756	RAPGEF4;RAPGEF4	Body;Body	OpenSea
cg05927390	-0.0543341	0.549848	0.557128	0.0414303	0.0362071	2.40952e-05	0.021256	chr2	120213176	SCTR	Body	OpenSea
cg18163342	-0.0542862	0.274423	0.30605	0.0415429	0.0410628	1.89206e-05	0.0193155	chr14	105332627	KIAA0284;KIAA0284	5'UTR;5'UTR	Island
cg03464229	-0.0542851	0.342758	0.357797	0.0309542	0.0384273	3.41125e-05	0.024434	chr7	120646878	C7orf58;C7orf58	Body;Body	OpenSea
cg27634295	-0.0542687	0.734266	0.746934	0.0218529	0.0297171	4.53767e-06	0.0104959	chr12	8043600			OpenSea
cg13600477	-0.0542078	0.520565	0.52839	0.0519399	0.0348144	5.99091e-05	0.0305661	chr8	29387633			OpenSea
cg19536459	-0.0542047	0.506082	0.512688	0.0352499	0.0359054	4.22029e-05	0.0265271	chr7	137750050			OpenSea
cg18356190	-0.0541497	0.797777	0.819492	0.0403748	0.0330607	1.03759e-05	0.0146584	chr4	74964260	CXCL2	Body	N_Shore
cg22205501	-0.0540764	0.531997	0.542511	0.0435351	0.0422837	9.96869e-05	0.0373712	chr12	7864047	DPPA3	TSS200	OpenSea
cg03697762	-0.054031	0.690956	0.707967	0.053962	0.0389079	0.000136222	0.0420583	chr8	82178809			OpenSea
cg10293804	-0.0538613	0.55651	0.580495	0.023242	0.0392016	2.96792e-05	0.0231802	chr16	3068529	CLDN6	TSS1500	N_Shore
cg23560659	-0.0538606	0.706434	0.72129	0.0621622	0.0374084	0.000191397	0.0477099	chr5	58813853	PDE4D;PDE4D;PDE4D;PDE4D	Body;Body;Body;Body	OpenSea
cg10919547	-0.0538311	0.61555	0.631709	0.026278	0.0348794	5.85742e-06	0.0118698	chr10	30035248			OpenSea
cg12354480	-0.0537519	0.648269	0.668476	0.03874	0.0258939	2.26155e-07	0.00245016	chr15	99572785	LUNAR1	Body	OpenSea
cg24110050	-0.0536523	0.223132	0.235325	0.0282605	0.0384768	1.68372e-05	0.0181564	chr1	67217853	TCTEX1D1	TSS1500	N_Shore
cg08382332	-0.0535712	0.77197	0.785216	0.0518371	0.0366618	7.35619e-05	0.0330121	chr2	58728740			OpenSea
cg19018267	-0.0535555	0.10175	0.129105	0.0214022	0.0433709	7.15003e-06	0.012688	chr10	13341332	PHYH;PHYH	5'UTR;Body	N_Shore
cg07961522	-0.0534832	0.360114	0.363008	0.0406629	0.0389318	2.29461e-05	0.0209892	chr4	77355475	SHROOM3	TSS1500	OpenSea
cg06253910	-0.0534194	0.598461	0.60378	0.0240476	0.0291636	1.30348e-07	0.00187186	chr6	106818756			OpenSea
cg11496559	-0.053411	0.533458	0.545663	0.0410064	0.0365342	3.46258e-05	0.0245923	chr3	132843552	TMEM108;TMEM108	5'UTR;5'UTR	OpenSea
cg14361672	-0.0533813	0.34105	0.353109	0.0305143	0.0418424	0.000117542	0.0395015	chr9	131463936	PKN3	TSS1500	N_Shore
cg03964007	-0.053331	0.501002	0.516002	0.0392415	0.0431579	0.000156874	0.044453	chr9	124300536			OpenSea
cg09868111	-0.053274	0.632934	0.648892	0.0286441	0.0368345	1.34873e-05	0.0167181	chr11	12539611	PARVA	Body	OpenSea
cg15033269	-0.0532654	0.612279	0.607849	0.0575198	0.0375904	1.85865e-05	0.0191743	chr3	42631489	SS18L2	TSS1500	N_Shore
cg05378303	-0.0532534	0.557555	0.564096	0.041775	0.0394564	0.000122178	0.040303	chr5	173319028	CPEB4;CPEB4;CPEB4;CPEB4;CPEB4	TSS1500;TSS1500;Body;Body;Body	S_Shelf
cg23465732	-0.05322	0.686933	0.707367	0.0502055	0.0413437	8.43939e-05	0.034968	chr7	135338306			OpenSea
cg15523002	-0.0531473	0.71143	0.723072	0.063023	0.0362151	8.84837e-05	0.0356086	chr3	57331843	DNAH12	Body	OpenSea
cg14813647	-0.0529314	0.580796	0.593414	0.0328765	0.0270959	4.41564e-07	0.00346646	chr2	162264853	PSMD14	Body	OpenSea
cg15166478	-0.0529018	0.282174	0.314714	0.0431392	0.0476592	8.74132e-05	0.0354458	chr2	109237735	LIMS1;LIMS1;LIMS1;LIMS1;LIMS1;LIMS1	5'UTR;1stExon;5'UTR;5'UTR;Body;Body	OpenSea
cg18838367	-0.0528791	0.574094	0.588132	0.027009	0.0327171	3.51589e-06	0.00954739	chr15	41896680			OpenSea
cg16151651	-0.0528588	0.126892	0.141905	0.034944	0.0514634	8.80544e-05	0.0355588	chr2	1609119			OpenSea
cg03147222	-0.0528305	0.523949	0.533977	0.0447651	0.0369858	6.16999e-05	0.0309187	chr12	7636229	CD163;CD163	Body;Body	OpenSea
cg10471452	-0.0528194	0.715875	0.721941	0.0417567	0.0315813	2.57218e-05	0.0217247	chr5	79333328	THBS4;THBS4;THBS4;THBS4	5'UTR;Body;5'UTR;5'UTR	S_Shore
cg23221138	-0.0527872	0.740473	0.756762	0.0365636	0.0355648	7.54502e-05	0.0334116	chr3	150690952	CLRN1;CLRN1;CLRN1;CLRN1;CLRN1-AS1	TSS200;TSS200;TSS200;TSS200;Body	OpenSea
cg17108430	-0.0527506	0.18204	0.2026	0.0481801	0.0479728	0.000150008	0.0435861	chr4	108745557	SGMS2	TSS200	N_Shore
cg15168787	-0.052689	0.51001	0.520133	0.0309648	0.0329487	3.0593e-06	0.00896435	chr17	39344864	KRTAP9-1	TSS1500	OpenSea
cg01371233	-0.0526852	0.687815	0.719045	0.0580519	0.0418719	7.75383e-05	0.0338359	chr16	30456325	SEPHS2	1stExon	N_Shore
cg10859945	-0.0525961	0.558248	0.57514	0.0480368	0.0362728	4.46148e-05	0.0272258	chr3	193615718			OpenSea
cg08954634	-0.052589	0.640195	0.654084	0.0455281	0.0333172	2.68381e-05	0.0221004	chr4	183468776	TENM3	Body	OpenSea
cg16615161	-0.05257	0.310319	0.336396	0.0273025	0.0353006	2.00653e-05	0.0197229	chr20	57649682			OpenSea
cg25264181	-0.0525407	0.341688	0.347325	0.0392524	0.0475682	0.000129871	0.0411106	chr8	107630259	OXR1;OXR1;OXR1	Body;Body;Body	OpenSea
cg19897595	-0.0525104	0.38218	0.395233	0.0392933	0.0422429	0.000152093	0.0437503	chr13	39105205			OpenSea
cg24095120	-0.0524978	0.264173	0.287316	0.0180462	0.0347919	4.35396e-06	0.0103786	chr5	106838352	EFNA5	Body	OpenSea
cg12699756	-0.0524077	0.730025	0.758569	0.0312967	0.0378963	4.28585e-05	0.026788	chr6	33173482	HSD17B8	Body	S_Shore
cg15385254	-0.0524012	0.103862	0.12205	0.0357917	0.0469405	9.77214e-06	0.0143126	chr17	79318066			Island
cg07578772	-0.0523418	0.463887	0.481916	0.0440783	0.0401978	8.78909e-05	0.0355588	chr3	150420821	FAM194A	Body	N_Shore
cg03881471	-0.0523335	0.622449	0.631278	0.060537	0.0339036	2.43583e-05	0.021256	chr15	50544102	HDC;HDC	Body;Body	OpenSea
cg16528125	-0.0523192	0.366382	0.381845	0.037333	0.035198	2.57292e-05	0.0217247	chr1	42364261	HIVEP3;HIVEP3;HIVEP3;HIVEP3	5'UTR;5'UTR;Body;Body	OpenSea
cg11100157	-0.0522544	0.769265	0.789289	0.0451521	0.027833	4.71997e-06	0.0106886	chr5	16738049	MYO10	Body	OpenSea
cg26823144	-0.0522483	0.618959	0.62742	0.028715	0.03821	0.000169592	0.0459357	chr1	241964727	WDR64	3'UTR	OpenSea
cg03732759	-0.0522013	0.45635	0.462307	0.0360964	0.0381069	0.000136874	0.0420609	chr4	139480684			N_Shore
cg23493127	-0.0521822	0.0816305	0.106173	0.0293344	0.0408301	3.62462e-06	0.00954739	chr6	144164392	LTV1	TSS200	Island
cg17543804	-0.052153	0.757264	0.768762	0.0325092	0.0395692	0.00013089	0.0412571	chr13	22179073	EFHA1	TSS1500	S_Shore
cg13042575	-0.0520697	0.351415	0.380903	0.0369556	0.0414533	0.000143323	0.0427574	chr12	65066768	RASSF3	Body	OpenSea
cg04954797	-0.0520479	0.461217	0.473214	0.0354221	0.0454101	0.000190384	0.0476777	chr7	157926272	PTPRN2;PTPRN2;PTPRN2;PTPRN2;PTPRN2	Body;Body;Body;Body;Body	OpenSea
cg04261937	-0.052013	0.740721	0.751686	0.0194564	0.0335795	5.71165e-06	0.0118412	chr4	185450622			OpenSea
cg22885007	-0.0519403	0.665566	0.677594	0.0311637	0.0373244	6.14305e-05	0.0309138	chr1	150500918			OpenSea
cg04174180	-0.0519143	0.226499	0.249843	0.0183149	0.0351366	8.59723e-07	0.00485705	chr16	71496383	ZNF23	TSS1500	S_Shore
cg00055860	-0.0518822	0.847528	0.857206	0.0330813	0.0298664	2.20708e-05	0.0205547	chr11	5951424			OpenSea
cg05232889	-0.0518618	0.674486	0.681365	0.0445128	0.0348762	5.02758e-05	0.0286558	chr7	114055419	FOXP2;FOXP2;FOXP2	5'UTR;5'UTR;5'UTR	OpenSea
cg08563544	-0.0518315	0.436701	0.452664	0.0485399	0.0369961	4.79931e-05	0.0281449	chr2	212795331	ERBB4;ERBB4	Body;Body	OpenSea
cg10541576	-0.0518193	0.694486	0.701656	0.0285689	0.0348539	6.39934e-06	0.0121597	chr1	77913702	AK5;AK5	Body;Body	OpenSea
cg24278579	-0.0517733	0.440693	0.448379	0.0288795	0.0373678	1.96243e-05	0.0196504	chr4	119145098	NDST3	Body	OpenSea
cg27506503	-0.0517597	0.602473	0.623819	0.0231615	0.0368116	8.53751e-05	0.0350204	chr11	33657693	KIAA1549L	Body	OpenSea
cg17768957	-0.0516367	0.420556	0.436568	0.0329337	0.0346529	1.58502e-05	0.0178693	chr6	159071076	SYTL3;SYTL3	1stExon;5'UTR	OpenSea
cg18757087	-0.0515972	0.505291	0.512249	0.0411674	0.0381113	0.000127835	0.0408485	chr5	173317332	CPEB4	1stExon	S_Shore
cg01125152	-0.0515933	0.580267	0.601326	0.0339788	0.0396034	4.10938e-05	0.0262992	chr16	78274468	WWOX;WWOX;WWOX;WWOX	Body;Body;Body;Body	OpenSea
cg11059254	-0.0515767	0.710624	0.725545	0.0574537	0.0364212	0.000177185	0.0465313	chr7	47671362			OpenSea
cg19488874	-0.0515504	0.415159	0.417814	0.0302311	0.0390821	4.95242e-05	0.0285183	chr2	175193551			Island
cg13903503	-0.0514896	0.594865	0.603072	0.0438958	0.0305262	3.91968e-05	0.0257901	chr11	26087609			OpenSea
cg08930843	-0.0514565	0.793555	0.816165	0.0442999	0.034352	0.000120531	0.0400276	chr10	31182298	ZNF438;ZNF438;ZNF438;ZNF438;ZNF438;ZNF438;ZNF438;ZNF438	5'UTR;5'UTR;5'UTR;5'UTR;5'UTR;5'UTR;5'UTR;Body	OpenSea
cg24018190	-0.0514319	0.542602	0.549311	0.0201725	0.0318562	2.6182e-05	0.0219594	chr4	74280794	ALB	Body	OpenSea
cg01048749	-0.0514131	0.622062	0.653239	0.0381078	0.0371657	0.00010276	0.0377437	chr2	8724685			S_Shore
cg10087556	-0.0513912	0.705891	0.70898	0.0685977	0.0290258	3.66201e-06	0.00954739	chr7	116232819			OpenSea
cg14615547	-0.0513285	0.593428	0.606002	0.0328783	0.0384112	5.47356e-05	0.0295663	chr11	101557746			OpenSea
cg17410736	-0.0512373	0.54281	0.555373	0.0405761	0.0370448	4.46917e-05	0.0272285	chr12	47670644			OpenSea
cg16053984	-0.0512148	0.512097	0.504814	0.0558124	0.0306469	7.77234e-06	0.0130524	chr12	85716701			OpenSea
cg02121135	-0.051202	0.323272	0.339046	0.0334966	0.0344443	2.0482e-05	0.0198703	chr14	24858912			OpenSea
cg15006772	-0.0511867	0.164136	0.176983	0.0484996	0.0495994	0.000199466	0.0483898	chr5	140170816	PCDHA1;PCDHA1	Body;Body	N_Shelf
cg15190241	-0.0511746	0.565343	0.564577	0.0312426	0.0338437	6.91264e-06	0.0125424	chr1	168368506			OpenSea
cg24590723	-0.0511491	0.447956	0.468409	0.0285827	0.0399537	8.06446e-05	0.0343326	chr3	54355910	CACNA2D3	Body	OpenSea
cg15841926	-0.051148	0.760457	0.766854	0.0389492	0.0240707	2.02108e-08	0.000973387	chr8	23275577			OpenSea
cg21277864	-0.0511269	0.641643	0.6561	0.0395893	0.0336465	9.93165e-05	0.0373273	chr3	110037272			OpenSea
cg01235659	-0.0510169	0.69316	0.713485	0.0350821	0.0257933	8.82185e-07	0.00489412	chr5	16738047	MYO10	Body	OpenSea
cg04206546	-0.0509772	0.475329	0.478232	0.0445401	0.0332826	0.000105994	0.0383337	chr10	101196423			OpenSea
cg10780262	-0.0509278	0.302593	0.308322	0.022909	0.0339387	2.91392e-06	0.00879825	chr14	72052911	SIPA1L1;SIPA1L1;SIPA1L1;SIPA1L1	TSS1500;TSS200;5'UTR;5'UTR	OpenSea
cg08692423	-0.0509214	0.240156	0.249698	0.0269932	0.0353713	3.4321e-05	0.024494	chr21	45148864	PDXK	Body	Island
cg09572125	-0.0508964	0.397551	0.422646	0.0297643	0.0369953	2.4549e-05	0.0212871	chr6	33400477	SYNGAP1	Body	OpenSea
cg00723994	-0.0508915	0.739493	0.766822	0.0317878	0.0423123	0.000182635	0.0469915	chr12	115105290			Island
cg23050219	-0.0508627	0.672858	0.69316	0.031427	0.037203	0.000165421	0.0454094	chr5	61572895			OpenSea
cg07472953	-0.0508298	0.312077	0.328169	0.0510507	0.0326587	0.000142591	0.0427574	chr17	38170906	CSF3;CSF3;CSF3	TSS1500;TSS1500;TSS1500	OpenSea
cg08398290	-0.050749	0.178077	0.205625	0.0287403	0.0395531	7.6939e-05	0.0337796	chr16	734514	JMJD8	TSS200	Island
cg02752133	-0.0507275	0.653539	0.658908	0.0483288	0.041129	0.000128125	0.040884	chr5	151728987			OpenSea
cg25954194	-0.0506965	0.650385	0.651519	0.0280835	0.0400167	0.000150903	0.0436389	chr5	131879310	IL5	TSS200	OpenSea
cg17251713	-0.0506874	0.476683	0.507725	0.0344831	0.0383003	9.43272e-05	0.0363511	chr18	61443038	SERPINB7;SERPINB7	5'UTR;5'UTR	OpenSea
cg13363904	-0.0506641	0.489162	0.490318	0.0190819	0.0394513	0.000150372	0.0435924	chr11	26710632	SLC5A12	Body	OpenSea
cg24818060	-0.0505856	0.478048	0.487486	0.0339019	0.0354612	5.45965e-05	0.0295354	chr9	101595573	GALNT12	Body	OpenSea
cg12915175	-0.0505812	0.449075	0.470897	0.0339741	0.0427218	0.000197176	0.0482766	chr17	2475658			OpenSea
cg01177168	-0.0505502	0.531578	0.552367	0.0378464	0.0379769	2.86685e-05	0.0228417	chr7	17680457			OpenSea
cg09631974	-0.050529	0.756669	0.771156	0.0171653	0.0233197	5.79375e-07	0.00393516	chr2	190927510	MSTN	TSS200	OpenSea
cg04502490	-0.0505041	0.196556	0.220928	0.0260786	0.0379689	2.67474e-05	0.0220565	chr16	30429711	ZNF771;ZNF771	3'UTR;3'UTR	Island
cg11869049	-0.0504391	0.849402	0.855336	0.031478	0.0359386	0.000171631	0.0460316	chr3	48278910			N_Shelf
cg09139758	-0.0504388	0.323855	0.342979	0.0196911	0.0315409	1.41206e-05	0.0170717	chr7	137749927			OpenSea
cg17214107	-0.0504369	0.402764	0.410748	0.028381	0.0295571	4.39312e-07	0.00346646	chr4	123747542	FGF2	TSS1500	N_Shore
cg19120125	-0.0504262	0.8481	0.859994	0.0569295	0.0347162	0.000109712	0.0387269	chr12	10978950	TAS2R10	TSS200	OpenSea
cg12361626	-0.0503951	0.2349	0.252245	0.0265358	0.0393088	6.77353e-05	0.0319561	chr17	76254812			S_Shelf
cg25806603	-0.050388	0.582719	0.588735	0.041999	0.0376745	0.000123729	0.0403208	chr17	30851285	MYO1D	Body	OpenSea
cg26656944	-0.0503718	0.722525	0.73697	0.0349014	0.029607	1.64045e-06	0.00666113	chr12	76401614			OpenSea
cg15915594	-0.0503355	0.626483	0.634164	0.045505	0.0370369	0.000129838	0.0411106	chr8	93063888	RUNX1T1;RUNX1T1;RUNX1T1;RUNX1T1;RUNX1T1;RUNX1T1;RUNX1T1;RUNX1T1;RUNX1T1;RUNX1T1;RUNX1T1;RUNX1T1;RUNX1T1;RUNX1T1	Body;Body;Body;Body;Body;Body;Body;Body;Body;Body;Body;Body;Body;5'UTR	OpenSea
cg05642798	-0.0503175	0.364213	0.381243	0.0285456	0.030469	3.66451e-06	0.00954739	chr12	34190281			OpenSea
cg17342973	-0.0502948	0.137356	0.153693	0.0350446	0.043783	0.000126669	0.0406691	chr3	184301239			Island
cg15590224	-0.0502931	0.52004	0.536116	0.0343296	0.0356069	0.000142214	0.0427208	chr1	211055866	KCNH1;KCNH1	Body;Body	OpenSea
cg24863693	-0.0502718	0.310073	0.324758	0.0236935	0.0398963	0.000211731	0.0495483	chr1	95776709			OpenSea
cg14211310	-0.0500974	0.635846	0.645409	0.0205541	0.0333605	3.82268e-06	0.00966768	chr7	7557741	COL28A1	Body	OpenSea
cg02864225	-0.0500882	0.612766	0.627607	0.0389263	0.038945	0.000101307	0.0375852	chr2	162275925	TBR1	Body	S_Shore
cg04773652	-0.0500409	0.552299	0.556756	0.0256607	0.0322565	2.41815e-05	0.021256	chr9	123835346			N_Shore
cg06093379	-0.050034	0.192931	0.217596	0.0316543	0.0377168	5.90329e-05	0.0304356	chr17	44896080	WNT3;WNT3	5'UTR;1stExon	Island
cg15127613	-0.0499657	0.887916	0.905204	0.0483018	0.0208216	4.7737e-06	0.0107277	chr2	75299705	TACR1;TACR1	Body;Body	OpenSea
cg07214406	-0.0499436	0.538064	0.550226	0.0501225	0.0297954	3.8118e-06	0.00966768	chr1	16312238			OpenSea
cg06757465	-0.0498973	0.689979	0.686195	0.045422	0.0310252	3.99373e-05	0.0258115	chr11	17425829	ABCC8;ABCC8	Body;Body	OpenSea
cg00857031	-0.0498895	0.504297	0.519139	0.027811	0.0332045	5.29151e-05	0.0291444	chr1	167690377	MPZL1;MPZL1;MPZL1	TSS1500;TSS1500;TSS1500	N_Shore
cg09667806	-0.0498705	0.783103	0.799306	0.0248907	0.0350908	5.07857e-05	0.0286851	chr12	101868351			OpenSea
cg21369478	-0.0498418	0.700858	0.709965	0.0271427	0.0329224	1.7357e-05	0.0184597	chr17	4609421			S_Shore
cg25680785	-0.0498186	0.467872	0.484533	0.0405209	0.0360982	0.000105869	0.0383256	chr11	86992433	TMEM135;TMEM135;TMEM135	Body;Body;Body	OpenSea
cg04148726	-0.049809	0.372226	0.385495	0.0211353	0.0365578	8.83441e-06	0.013593	chr2	55310710			OpenSea
cg27189973	-0.049717	0.330409	0.345974	0.039554	0.0343352	2.83134e-05	0.0227427	chr16	88850755	FAM38A	Body	Island
cg07717704	-0.0496903	0.442913	0.452122	0.0370682	0.0414153	0.000203217	0.0487158	chr10	100230759	HPSE2;HPSE2;HPSE2;HPSE2	Body;Body;Body;Body	S_Shelf
cg06957310	-0.0496068	0.45016	0.46022	0.0527382	0.0406719	8.9888e-05	0.0358809	chr17	29283870	ADAP2	Body	OpenSea
cg23235135	-0.0495793	0.568825	0.578112	0.0406928	0.0338311	0.000113067	0.039082	chr2	189850571	COL3A1	Body	OpenSea
cg23212757	-0.0495448	0.440136	0.457271	0.0573166	0.0351303	7.89438e-05	0.0340573	chr16	82226519			OpenSea
cg20525461	-0.0495051	0.114447	0.134841	0.0274416	0.0494097	0.000135765	0.0419573	chr12	12867724			N_Shelf
cg19254047	-0.0494494	0.11722	0.130678	0.0325788	0.0385457	1.03862e-05	0.0146584	chr2	102315097	MAP4K4;MAP4K4;MAP4K4	Body;Body;Body	S_Shore
cg21918313	-0.0493247	0.3417	0.353335	0.024645	0.0413131	0.000110007	0.0387611	chr2	73496203	FBXO41	Body	Island
cg21108029	-0.049318	0.676694	0.684715	0.0387491	0.0271242	8.029e-06	0.0131315	chr7	4191467	SDK1;SDK1	Body;Body	OpenSea
cg07607196	-0.0491425	0.459468	0.472274	0.0230561	0.04061	0.000170778	0.0459767	chr3	50388823	CYB561D2;CYB561D2;NPRL2;CYB561D2;CYB561D2;CYB561D2	5'UTR;5'UTR;TSS1500;ExonBnd;ExonBnd;Body	S_Shore
cg02390725	-0.0491196	0.443942	0.453938	0.039869	0.0349171	2.76652e-05	0.0224517	chr11	2925768	SLC22A18;SLC22A18;SLC22A18AS	Body;Body;TSS1500	S_Shore
cg04595479	-0.0491135	0.686958	0.690984	0.035356	0.0329695	3.54897e-05	0.0246593	chr10	93150018	LOC100188947	Body	OpenSea
cg20958487	-0.0490671	0.840217	0.860934	0.0277592	0.0281515	6.62695e-06	0.0123086	chr4	176986080	WDR17;WDR17	TSS1500;TSS1500	N_Shore
cg10768932	-0.0490502	0.826822	0.849367	0.0247063	0.0294794	9.83635e-07	0.00512518	chr1	198590738			OpenSea
cg13408830	-0.0490228	0.456909	0.464123	0.0258179	0.0355218	0.00013761	0.0421727	chr18	9009044			OpenSea
cg16470140	-0.0490077	0.337396	0.350962	0.0308405	0.031416	3.42909e-05	0.024494	chr15	77862098			OpenSea
cg21887193	-0.0489973	0.713328	0.734863	0.0323356	0.0271031	1.61345e-05	0.0179919	chr7	150786082	AGAP3;AGAP3	Body;Body	S_Shore
cg03643262	-0.0489634	0.808917	0.810952	0.0946386	0.0290075	9.22664e-05	0.0361983	chr16	12416624	SNX29	Body	OpenSea
cg23108232	-0.0489522	0.709311	0.724125	0.0395923	0.0320631	7.06955e-05	0.0324704	chr14	59628483			OpenSea
cg07879727	-0.0489377	0.244158	0.266958	0.0325597	0.0328083	1.55214e-05	0.0176083	chr17	44896017	WNT3;WNT3	5'UTR;1stExon	Island
cg12924510	-0.0489366	0.849219	0.861723	0.0372818	0.0268597	5.50187e-06	0.0115693	chr18	514363			N_Shore
cg20100031	-0.0489136	0.456288	0.461006	0.0449713	0.0356552	0.00011137	0.0388512	chr2	16060406	MYCNUT	TSS200	OpenSea
cg10856506	-0.0488626	0.788086	0.795125	0.0567728	0.0345681	0.000168681	0.0458297	chr1	58856650			OpenSea
cg12146213	-0.0488526	0.683771	0.706288	0.0496148	0.035007	0.000192673	0.0478256	chr7	42942402			OpenSea
cg08671280	-0.048818	0.492732	0.495713	0.0224601	0.0289598	5.17364e-06	0.011199	chr16	1934468	LINC00254	TSS1500	OpenSea
cg10953312	-0.0488177	0.468593	0.479999	0.044714	0.0356153	5.63889e-05	0.0300057	chr1	199835667			OpenSea
cg05444816	-0.0487792	0.305484	0.326967	0.0333892	0.0388024	0.000126632	0.0406691	chr11	2162406	IGF2AS;INS-IGF2;IGF2;IGF2AS;IGF2	Body;Body;5'UTR;Body;TSS200	Island
cg13466527	-0.0487648	0.55962	0.558384	0.0258699	0.0374367	9.0012e-05	0.0359061	chr16	54158861			S_Shelf
cg03051116	-0.0487553	0.386724	0.402855	0.0363637	0.0346576	0.000140208	0.0425462	chr10	30720703			N_Shore
cg10499396	-0.0486951	0.707031	0.711687	0.0296707	0.0334231	3.49659e-05	0.0246259	chr5	102742936			OpenSea
cg07890284	-0.0486636	0.729282	0.734492	0.0396534	0.0321388	5.11134e-05	0.0286851	chr1	207352282			OpenSea
cg11640591	-0.0486523	0.191234	0.200886	0.0262402	0.0415019	7.1237e-05	0.0325392	chr3	46925181	PTH1R	Body	Island
cg08750432	-0.0486074	0.739119	0.757827	0.0335637	0.0330542	0.000162236	0.0451638	chr8	48676092			N_Shore
cg12264489	-0.0486051	0.668111	0.661388	0.0863548	0.02997	9.06004e-05	0.0360408	chr1	226645519			OpenSea
cg03253073	-0.0485933	0.355262	0.378012	0.0317899	0.0428524	0.000165509	0.0454094	chr7	151453359	PRKAG2;PRKAG2	Body;Body	OpenSea
cg02647929	-0.0485929	0.66918	0.705281	0.0313298	0.0281661	3.06028e-06	0.00896435	chr16	4714080	MGRN1;MGRN1;MGRN1;MGRN1	Body;Body;Body;Body	OpenSea
cg18199809	-0.0485847	0.310115	0.318932	0.0219227	0.0343298	1.25833e-05	0.0161086	chr17	39410867	KRTAP9-9	TSS1500	OpenSea
cg23437967	-0.0485845	0.129775	0.143646	0.0243327	0.0317479	8.66179e-07	0.00485705	chr10	35143296			OpenSea
cg02426468	-0.048579	0.325309	0.347449	0.0408568	0.0324426	1.49999e-05	0.0174736	chr9	126891102			OpenSea
cg01259527	-0.0485781	0.611933	0.620863	0.031537	0.0312569	4.97101e-06	0.0109314	chr11	32873716	PRRG4	Body	OpenSea
cg07435966	-0.0485539	0.865629	0.875914	0.0428763	0.0332422	0.000107269	0.0384153	chr7	115066376			OpenSea
cg13916080	-0.0484614	0.390201	0.408154	0.0384695	0.0392555	1.73692e-05	0.0184597	chr9	129624994	ZBTB34	5'UTR	S_Shore
cg16847107	-0.0484505	0.629165	0.642827	0.0315678	0.0365929	1.39616e-05	0.0170193	chr1	39256337			OpenSea
cg08405783	-0.0483265	0.817574	0.828308	0.0333709	0.0290149	3.80332e-05	0.0253604	chr20	48484428	SLC9A8;SLC9A8;SLC9A8;SLC9A8;SLC9A8;SLC9A8	Body;Body;Body;Body;Body;Body	OpenSea
cg24848787	-0.048297	0.392167	0.404487	0.0300384	0.0279033	4.43486e-06	0.0103913	chr15	58844359	LIPC	Body	OpenSea
cg05952034	-0.0482929	0.555692	0.57479	0.0356972	0.0387441	0.000209886	0.0493322	chr12	28263544			OpenSea
cg13955478	-0.0482888	0.595377	0.599082	0.0338115	0.037528	0.000131533	0.0413672	chr2	12928391			OpenSea
cg17309880	-0.0482361	0.48181	0.492661	0.0430819	0.0280921	5.59627e-06	0.0117151	chr19	3025265	TLE2;TLE2;TLE2;TLE2	Body;Body;Body;Body	N_Shelf
cg19655952	-0.0482207	0.399287	0.410482	0.0376842	0.0347707	9.27811e-05	0.0362609	chr7	114055204	FOXP2;FOXP2;FOXP2;FOXP2;FOXP2;FOXP2	1stExon;5'UTR;5'UTR;1stExon;5'UTR;1stExon	OpenSea
cg02317331	-0.0482045	0.514729	0.526257	0.0229201	0.0333924	1.93208e-05	0.0195795	chr16	80156123			OpenSea
cg07278158	-0.0481726	0.832724	0.845146	0.051261	0.0295696	7.17149e-05	0.0326324	chr6	31122462	CCHCR1;CCHCR1;CCHCR1	Body;Body;Body	N_Shelf
cg07146435	-0.0481606	0.211903	0.224076	0.0277291	0.0269534	3.69158e-07	0.00319637	chr10	100028499	LOXL4	TSS1500	Island
cg16402714	-0.0481159	0.576448	0.583527	0.0265702	0.0270913	1.06598e-05	0.0148375	chr5	59041425	PDE4D;PDE4D;PDE4D	Body;Body;Body	OpenSea
cg08155702	-0.0481095	0.601245	0.606576	0.0362532	0.0322121	9.48745e-05	0.0364862	chr10	17211746	TRDMT1	Body	OpenSea
cg22160612	-0.0480984	0.726949	0.736974	0.0300051	0.0350715	0.000123037	0.040303	chr22	45705042	FAM118A;FAM118A	TSS1500;TSS200	N_Shore
cg15638502	-0.0480611	0.395372	0.411569	0.0325819	0.031242	4.74425e-06	0.0107024	chr2	162275683	TBR1	Body	S_Shore
cg14297687	-0.0479566	0.44565	0.451881	0.0261591	0.0321205	9.44857e-06	0.0140661	chr15	97436614			OpenSea
cg15063814	-0.0479294	0.609615	0.615359	0.0264699	0.0360356	0.000175961	0.0464148	chr12	106730687	TCP11L2	Body	OpenSea
cg19011826	-0.0479187	0.215806	0.235109	0.0479349	0.0434014	9.0638e-05	0.0360408	chr3	193851757			Island
cg01368777	-0.0479185	0.405272	0.420831	0.0214889	0.0322326	3.20957e-05	0.02392	chr11	2162483	IGF2AS;INS-IGF2;IGF2;IGF2AS;IGF2	Body;Body;5'UTR;Body;TSS200	Island
cg17722263	-0.0479113	0.542793	0.545354	0.0587842	0.0334154	7.8505e-05	0.033937	chr2	16060395	MYCNUT	TSS200	OpenSea
cg27614742	-0.0478916	0.329499	0.330247	0.0527401	0.0405013	0.00015374	0.0439628	chr17	53514682			OpenSea
cg15778559	-0.0478907	0.669857	0.689095	0.04971	0.0362263	0.000130895	0.0412571	chr2	212146180			OpenSea
cg16526120	-0.0478506	0.61763	0.63234	0.0361611	0.0334676	0.000118014	0.0395246	chr4	78774513			OpenSea
cg19748878	-0.0478143	0.723659	0.737584	0.0218904	0.0261296	2.06739e-06	0.00742221	chr6	21523563			OpenSea
cg08279545	-0.0478107	0.736536	0.753178	0.0541107	0.031534	2.89181e-05	0.0228613	chr8	104220480	BAALC;BAALC	Body;Body	OpenSea
cg23724878	-0.0478054	0.566155	0.572285	0.0327686	0.0336845	2.98035e-05	0.0231807	chr8	42393007	SLC20A2;SLC20A2	5'UTR;5'UTR	N_Shelf
cg26895768	-0.0477804	0.315335	0.327998	0.0320653	0.0414331	0.000171087	0.0460177	chr3	188850350			OpenSea
cg19040372	-0.0477652	0.850756	0.859565	0.0705401	0.0174656	3.82582e-06	0.00966768	chr17	79140672	AATK;AATK-AS1	TSS1500;Body	S_Shore
cg10686758	-0.0477607	0.601509	0.611701	0.0297948	0.0247569	4.55623e-07	0.00348392	chr17	39279735	KRTAP4-12;KRTAP4-12	3'UTR;1stExon	OpenSea
cg12789837	-0.0477247	0.759648	0.764365	0.0462068	0.0324907	1.8329e-05	0.0191279	chr6	27375281			OpenSea
cg08383695	-0.0477046	0.195245	0.210577	0.0431405	0.0379738	7.90723e-05	0.0340573	chr6	10886346	SYCP2L	TSS1500	N_Shore
cg16530881	-0.0476447	0.353291	0.374102	0.0204093	0.0356555	3.5744e-05	0.0246593	chr17	38708399			OpenSea
cg05010979	-0.0476381	0.637878	0.64229	0.0445063	0.0358746	0.000208794	0.0492158	chr15	48414122	SLC24A5	Body	OpenSea
cg11128612	-0.0476365	0.386376	0.407036	0.0352883	0.0332481	6.9364e-05	0.0322408	chr10	125608945	CPXM2	Body	OpenSea
cg24919766	-0.0476228	0.57932	0.594917	0.0574586	0.0360338	0.000179052	0.0466471	chr7	127756592			OpenSea
cg06789190	-0.0476145	0.729806	0.739624	0.0632653	0.0263801	5.75488e-06	0.0118518	chr15	101623005			N_Shelf
cg19147534	-0.0475959	0.746787	0.745745	0.0411575	0.0262403	2.32893e-05	0.0210635	chr10	91377755	PANK1;PANK1;PANK1	Body;Body;Body	OpenSea
cg12249537	-0.0475839	0.37586	0.395947	0.0425022	0.0387352	5.50576e-05	0.0296714	chr3	100990781	IMPG2	Body	OpenSea
cg16586023	-0.0474869	0.816509	0.823005	0.0436808	0.0269457	3.94011e-05	0.0257901	chr19	3002438	TLE2;TLE2;TLE2	Body;Body;Body	N_Shelf
cg16996144	-0.0474078	0.319491	0.331955	0.0257735	0.0378424	0.000122447	0.040303	chr1	67217950	TCTEX1D1	TSS200	N_Shore
cg09318204	-0.0473568	0.556631	0.572336	0.041291	0.037859	0.000207996	0.0491737	chr6	35511434			OpenSea
cg05333636	-0.0473503	0.857927	0.880756	0.0254232	0.021817	5.46323e-08	0.0011488	chr7	116730466	ST7-AS2;ST7;ST7	Body;Body;Body	OpenSea
cg08212576	-0.0473098	0.769397	0.776657	0.0343205	0.0298304	1.89794e-05	0.0193334	chr13	38636836	LINC00571	Body	OpenSea
cg09844976	-0.0472975	0.362035	0.379535	0.0424192	0.0354093	0.000180696	0.0468888	chr5	148188454			OpenSea
cg06873579	-0.0472843	0.621579	0.628962	0.0397833	0.0318205	4.45461e-05	0.0272258	chr15	81845611			OpenSea
cg03037114	-0.0472325	0.448335	0.457175	0.0288809	0.0289212	4.56976e-06	0.0105101	chr1	32405564			S_Shore
cg07510270	-0.0472132	0.796488	0.804748	0.0238909	0.0186341	4.55824e-10	0.000104785	chr15	35364517			OpenSea
cg06514399	-0.0471988	0.649996	0.663083	0.0268372	0.0298989	1.16423e-05	0.0153694	chr1	86037681	DDAH1	5'UTR	OpenSea
cg08400210	-0.0471402	0.177966	0.191805	0.0293371	0.0398112	7.52504e-05	0.0333629	chr6	89908154	GABRR1	Body	OpenSea
cg14846049	-0.0471321	0.571996	0.600474	0.0401052	0.0359696	7.79378e-05	0.0338423	chr1	95063517			OpenSea
cg16139963	-0.0471297	0.567184	0.580977	0.0262866	0.0328717	3.33655e-05	0.0240764	chr19	33181245			N_Shore
cg23360019	-0.0471135	0.763502	0.769986	0.0396519	0.0321503	8.76226e-05	0.0355001	chr6	10073684			OpenSea
cg25005394	-0.0470885	0.740369	0.754644	0.0321577	0.0304597	2.43123e-05	0.021256	chr1	67241769	TCTEX1D1	Body	OpenSea
cg23778422	-0.0470755	0.231408	0.240507	0.025479	0.0347771	2.34252e-05	0.0211214	chr14	72053177	SIPA1L1;SIPA1L1;SIPA1L1;SIPA1L1;SIPA1L1	TSS1500;1stExon;5'UTR;5'UTR;5'UTR	OpenSea
cg11636505	-0.0470558	0.651195	0.664423	0.0320529	0.0278126	2.0438e-05	0.0198703	chr9	91791189	SHC3	Body	N_Shore
cg05721070	-0.0470502	0.472	0.482499	0.0313159	0.0264724	6.10647e-06	0.0120002	chr2	97345841	FER1L5	Body	OpenSea
cg26059418	-0.0470481	0.366936	0.372507	0.0282279	0.0264976	1.44443e-06	0.00625334	chr12	24991545	BCAT1;BCAT1;BCAT1;BCAT1;BCAT1	Body;Body;Body;Body;Body	OpenSea
cg07866131	-0.0470406	0.317482	0.327591	0.0211189	0.0314441	1.50517e-05	0.0174795	chr15	41850280	TYRO3	TSS1500	N_Shore
cg23838249	-0.0470388	0.641191	0.645617	0.0491602	0.0300089	3.7361e-06	0.0096494	chr5	133523897			OpenSea
cg03941587	-0.0469989	0.623839	0.630389	0.0272326	0.0302082	3.45361e-05	0.0245839	chr4	123747634	FGF2	TSS1500	N_Shore
cg24998527	-0.0469369	0.681761	0.691591	0.0228258	0.0324951	5.13016e-05	0.0286851	chr1	42611607			Island
cg18269183	-0.0469097	0.118318	0.136233	0.0368377	0.039959	0.000142708	0.0427574	chr3	185827965	ETV5	TSS1500	S_Shore
cg12338800	-0.0468118	0.258069	0.270795	0.0334976	0.0344046	3.853e-05	0.0255758	chr22	36357816	RBFOX2;RBFOX2	Body;Body	OpenSea
cg15930703	-0.0467643	0.373305	0.39559	0.0311466	0.0310872	4.63778e-05	0.0274989	chr2	225775142	DOCK10	Body	OpenSea
cg22872376	-0.0467545	0.230029	0.252226	0.0348722	0.0354869	4.10805e-05	0.0262992	chr15	23893742	MAGEL2	TSS1500	OpenSea
cg05334416	-0.0467263	0.464316	0.464562	0.0454571	0.0332863	0.000177563	0.0465503	chr15	37338491	MEIS2;MEIS2;MEIS2;MEIS2;MEIS2;MEIS2;MEIS2	Body;Body;Body;Body;Body;Body;Body	OpenSea
cg03232465	-0.0466932	0.416968	0.428176	0.0348271	0.0364061	6.39757e-05	0.0313215	chr19	17610785	SLC27A1	Body	N_Shore
cg13102045	-0.0466815	0.379215	0.391394	0.0363051	0.0372046	8.59497e-05	0.0351184	chr12	130765060			OpenSea
cg15996390	-0.0466306	0.523511	0.520316	0.0289695	0.0385711	0.000141704	0.0426878	chr6	89927868	GABRR1;GABRR1;GABRR1;GABRR1	TSS1500;TSS1500;TSS1500;5'UTR	OpenSea
cg05711212	-0.0465946	0.210155	0.229125	0.00872949	0.0400301	9.95557e-05	0.0373591	chr8	13104574	DLC1	Body	OpenSea
cg25205423	-0.0465371	0.67403	0.68956	0.0362217	0.035763	0.000112877	0.039082	chr11	66433116	RBM4B;RBM4;RBM4B	3'UTR;Body;Body	OpenSea
cg16174633	-0.0465326	0.625884	0.626707	0.0444361	0.0330006	0.000176132	0.0464148	chr17	57612068			OpenSea
cg25507845	-0.0465307	0.633399	0.64717	0.0344407	0.0299816	4.08754e-05	0.0262164	chr5	149635694	CAMK2A;CAMK2A	Body;Body	OpenSea
cg10069101	-0.04652	0.611516	0.613691	0.0390182	0.0304013	1.85952e-05	0.0191743	chr1	44583973	KLF17	TSS1500	OpenSea
cg14944269	-0.0465111	0.557737	0.566597	0.0278661	0.0282215	7.30833e-06	0.0127772	chr14	65439602	RAB15	TSS1500	S_Shore
cg11754402	-0.0464998	0.325267	0.314577	0.0387328	0.0377719	0.000159853	0.0448781	chr1	147012719	BCL9	TSS1500	OpenSea
cg05866987	-0.0464733	0.71432	0.72134	0.0367169	0.0335336	8.30825e-05	0.0347671	chr12	79356054	SYT1;SYT1;SYT1	5'UTR;5'UTR;5'UTR	OpenSea
cg14128579	-0.046386	0.400569	0.415068	0.0275009	0.0301876	2.76624e-06	0.00848286	chr2	12843137			OpenSea
cg09959420	-0.0463744	0.629594	0.647866	0.023712	0.0257939	3.78925e-06	0.00966768	chr10	123495675			OpenSea
cg07688972	-0.0463184	0.571122	0.583924	0.037658	0.0322848	3.16894e-05	0.02392	chr11	14441233			OpenSea
cg23435671	-0.0462273	0.517991	0.519301	0.0234176	0.0309217	0.000149922	0.0435861	chr8	29211078			S_Shore
cg13185177	-0.04617	0.789738	0.806452	0.0421897	0.0336334	0.000141199	0.0426333	chr3	194119885	GP5	5'UTR	S_Shore
cg00122406	-0.0461521	0.732858	0.746873	0.0449407	0.0244483	4.54575e-06	0.0104959	chr8	26431736			N_Shelf
cg09373825	-0.0461028	0.593302	0.601559	0.0433463	0.0332988	2.54524e-05	0.0216246	chr18	33198928			OpenSea
cg23890383	-0.0460966	0.67922	0.692559	0.0330197	0.0300421	5.24801e-05	0.0289319	chr3	45913499	LZTFL1;LZTFL1	5'UTR;Body	OpenSea
cg06480733	-0.0460615	0.542123	0.552864	0.0173097	0.0271611	1.84333e-05	0.0191279	chr17	39368995			OpenSea
cg18983174	-0.0460548	0.72266	0.731463	0.0207252	0.0273655	3.50918e-06	0.00954739	chr7	135650669	LUZP6;MTPN	5'UTR;Body	OpenSea
cg19742089	-0.0460321	0.499976	0.503442	0.0337501	0.0355934	0.000103287	0.0378664	chr12	11698534			OpenSea
cg05573829	-0.0460221	0.523984	0.53669	0.0356027	0.0386164	0.000107452	0.0384153	chr5	132175434			OpenSea
cg27305342	-0.0460028	0.591876	0.595731	0.0325873	0.0385353	0.000196935	0.0482766	chr2	211169638	MYL1;MYL1	Body;TSS1500	OpenSea
cg27243685	-0.0459993	0.747616	0.768859	0.0475362	0.0330713	0.000134411	0.0417928	chr21	43642366	ABCG1;ABCG1;ABCG1;ABCG1;ABCG1;ABCG1	Body;Body;5'UTR;Body;Body;Body	S_Shelf
cg26504229	-0.0459294	0.56202	0.569718	0.0274572	0.0292208	3.31617e-05	0.0240627	chr21	45149038	PDXK	Body	Island
cg27531197	-0.0459281	0.569753	0.589673	0.0375145	0.037028	0.000113089	0.039082	chr17	16171299	PIGL	Body	OpenSea
cg01981765	-0.0459155	0.596397	0.596938	0.0278781	0.0308557	2.81729e-05	0.0226748	chr7	139167074	KLRG2	Body	N_Shore
cg11781069	-0.0458953	0.619991	0.624939	0.0310136	0.0299281	6.07969e-05	0.0307164	chr10	90823399	MIR4679-2	TSS1500	OpenSea
cg09257474	-0.0458548	0.724238	0.74037	0.0214793	0.024328	6.74212e-07	0.00416521	chr4	123693755			OpenSea
cg06810143	-0.0458504	0.585708	0.592258	0.0243889	0.0293919	2.36534e-05	0.0212285	chr10	100060032			OpenSea
cg26935681	-0.0458217	0.341779	0.35788	0.0269922	0.039106	0.000208126	0.0491737	chr14	59275736			OpenSea
cg05208644	-0.0458051	0.861582	0.879843	0.0177076	0.0263766	1.37097e-05	0.0168518	chr1	99130375	SNX7;SNX7;SNX7	Body;Body;Body	S_Shelf
cg02198658	-0.0457885	0.376854	0.391808	0.0352059	0.0355327	0.000176443	0.0464193	chr5	118722589	TNFAIP8;TNFAIP8;TNFAIP8;TNFAIP8;TNFAIP8;TNFAIP8	Body;Body;Body;5'UTR;5'UTR;Body	OpenSea
cg13228884	-0.045776	0.393478	0.39606	0.0422261	0.0366117	3.66857e-05	0.0249176	chr3	127793383	RUVBL1-AS1	TSS1500	N_Shore
cg13240962	-0.0457681	0.620009	0.624231	0.0211385	0.0338086	0.000138282	0.0422949	chr1	216467049	USH2A;USH2A	Body;Body	OpenSea
cg22177286	-0.0457648	0.492757	0.490778	0.0322664	0.0298828	1.452e-05	0.0172014	chr2	231728967	ITM2C;ITM2C;ITM2C	TSS1500;TSS1500;TSS1500	N_Shore
cg16459981	-0.0457636	0.404502	0.4194	0.041984	0.0333282	0.000103589	0.0379061	chr2	169630660	CERS6;CERS6;CERS6-AS1;CERS6-AS1	3'UTR;3'UTR;Body;Body	OpenSea
cg22324198	-0.045741	0.471471	0.48658	0.0290509	0.0322774	0.000108899	0.0385444	chr15	48009147	SEMA6D	5'UTR	N_Shore
cg25139649	-0.0456607	0.632164	0.650146	0.030442	0.0307932	0.000151465	0.0436513	chr1	2165579	SKI	Body	OpenSea
cg19677479	-0.0456264	0.704924	0.702277	0.0335756	0.0260624	2.50671e-06	0.00807277	chr20	61503787			OpenSea
cg09290723	-0.0455869	0.53978	0.549455	0.028194	0.0316064	0.000211314	0.0495294	chr12	1619360			OpenSea
cg10311700	-0.045546	0.183845	0.199686	0.0349245	0.0320438	4.26437e-06	0.0103459	chr1	116270777	CASQ2	Body	OpenSea
cg07664057	-0.045536	0.543863	0.560135	0.0268605	0.0286744	8.28731e-06	0.0133317	chr10	106013534	GSTO1;GSTO1;GSTO1	TSS1500;TSS1500;TSS1500	N_Shore
cg03177642	-0.0454949	0.583148	0.590183	0.0403968	0.0370939	0.000207844	0.0491737	chr1	21678970			OpenSea
cg22049769	-0.0454931	0.859965	0.870995	0.0403322	0.0291434	4.87293e-05	0.0283729	chr1	168466077	LOC101928565	TSS1500	OpenSea
cg10474597	-0.0454867	0.305848	0.317648	0.0274165	0.0315804	1.6626e-05	0.0180834	chr13	51917676	SERPINE3	Body	OpenSea
cg06136451	-0.0454678	0.504181	0.515876	0.0341906	0.0288627	3.53351e-05	0.0246593	chr15	94110091			OpenSea
cg25791990	-0.0454395	0.265424	0.278261	0.0184983	0.0269446	2.40267e-07	0.00246315	chr12	47268492			OpenSea
cg04732087	-0.045396	0.526079	0.541475	0.0287523	0.0312661	8.32847e-05	0.0347671	chr1	240760677	GREM2;MIR1273E	5'UTR;Body	OpenSea
cg08633584	-0.0453878	0.519889	0.527136	0.0367788	0.0272646	1.06146e-05	0.0148096	chr19	8488327	MARCH2;MARCH2;MARCH2	Body;Body;Body	OpenSea
cg04998379	-0.0453724	0.3491	0.372173	0.0334569	0.0350073	4.83347e-05	0.0282708	chr4	129491708			OpenSea
cg07999476	-0.0453606	0.281269	0.289721	0.0325392	0.0295169	9.62831e-06	0.0142158	chr2	55509943	PRORSD1P	Body	S_Shore
cg16552822	-0.0453428	0.671	0.679304	0.0383555	0.0247667	5.94885e-06	0.0118698	chr1	19278734	IFFO2	Body	N_Shelf
cg15235998	-0.0453405	0.556617	0.57086	0.0259112	0.0354956	3.60927e-05	0.0247677	chr17	76417599	PGS1;PGS1;PGS1;PGS1	3'UTR;Body;Body;Body	N_Shelf
cg12937391	-0.0453279	0.724215	0.736956	0.0302176	0.0328702	0.000183658	0.0471325	chr7	29900403	WIPF3	Body	OpenSea
cg16440629	-0.0453263	0.105698	0.128703	0.0307615	0.0322221	1.46373e-06	0.00629064	chr17	44896147	WNT3	TSS200	Island
cg20520267	-0.0452854	0.441325	0.450692	0.0312726	0.0355172	0.000207498	0.0491692	chr3	8724980			OpenSea
cg14154527	-0.0452708	0.841715	0.847943	0.0673851	0.0242847	4.50046e-05	0.0272765	chr7	3918857	SDK1	Body	OpenSea
cg25531074	-0.045266	0.303878	0.321221	0.0344573	0.0326036	5.20143e-05	0.0288125	chr3	33677694	CLASP2;CLASP2	Body;Body	OpenSea
cg18414021	-0.0452657	0.571232	0.590174	0.0364799	0.0326871	0.000208107	0.0491737	chr14	100069535	CCDC85C	1stExon	Island
cg23393544	-0.045262	0.388985	0.396761	0.0287704	0.0264697	6.03782e-07	0.00399433	chr11	14561830	PSMA1	Body	OpenSea
cg25783261	-0.0452426	0.763497	0.775048	0.050635	0.037526	0.000199781	0.0484004	chr2	236736652	AGAP1;AGAP1;AGAP1	Body;Body;Body	OpenSea
cg23525680	-0.0452215	0.37018	0.386888	0.0327836	0.0272948	1.8699e-05	0.0192476	chr1	201248640			N_Shelf
cg08804892	-0.0452041	0.172601	0.184697	0.0237355	0.0322098	6.98166e-06	0.0125424	chr3	42201374	TRAK1;TRAK1	TSS1500;Body	OpenSea
cg26814703	-0.0451848	0.453674	0.458125	0.0385244	0.0230418	6.26153e-07	0.00404854	chr13	31019673			N_Shore
cg10725937	-0.0451797	0.62209	0.635187	0.0174541	0.0287423	6.0392e-05	0.0306353	chr6	41130978	TREM2	TSS200	OpenSea
cg08890678	-0.04513	0.518144	0.529274	0.0407196	0.0321564	0.000124007	0.0403391	chr20	13800721			OpenSea
cg21045306	-0.0451169	0.250423	0.27845	0.0232172	0.0330672	1.38092e-05	0.0169035	chr12	57637925	STAC3	Body	S_Shore
cg20470923	-0.0450978	0.708345	0.716331	0.0396992	0.0327912	0.000128619	0.0409344	chr12	25284549	CASC1;CASC1;CASC1;CASC1;CASC1	Body;Body;Body;Body;Body	OpenSea
cg20770573	-0.0450857	0.552482	0.565239	0.0303847	0.0282243	1.88375e-05	0.0192974	chr20	48307717	B4GALT5	Body	OpenSea
cg05349042	-0.0450676	0.239784	0.245707	0.0182301	0.0337858	6.98714e-06	0.0125424	chr1	147013020	BCL9	TSS200	OpenSea
cg08507588	-0.0450579	0.499154	0.50976	0.0269341	0.0280994	4.86965e-06	0.010834	chr10	34811591	PARD3;PARD3;PARD3;PARD3;PARD3;PARD3;PARD3;PARD3;PARD3;PARD3;PARD3	Body;Body;Body;Body;Body;Body;Body;Body;Body;Body;Body	OpenSea
cg24109808	-0.0450453	0.489184	0.497972	0.0260994	0.0275316	7.9652e-06	0.0130897	chr3	108914880			OpenSea
cg20233988	-0.0450278	0.441953	0.467082	0.0302474	0.0360945	7.03965e-05	0.0324067	chr8	63945368	GGH	Body	OpenSea
cg18810342	-0.0450232	0.382036	0.394376	0.0313661	0.0317973	3.66171e-05	0.0249176	chr3	5019075			N_Shore
cg01289103	-0.0450214	0.230202	0.240941	0.0276914	0.0350109	0.000146693	0.0431685	chr17	38821277	KRT222	1stExon	OpenSea
cg17767484	-0.045006	0.562493	0.572123	0.0233993	0.0336337	5.40218e-05	0.0293701	chr6	36238230	PNPLA1;PNPLA1;PNPLA1	5'UTR;5'UTR;TSS200	OpenSea
cg19571412	-0.0449554	0.201221	0.216761	0.0337872	0.0418447	0.000149163	0.0434967	chr8	110657854	GOLSYN;GOLSYN;GOLSYN;GOLSYN;GOLSYN;GOLSYN;GOLSYN;GOLSYN;GOLSYN;GOLSYN;GOLSYN;GOLSYN;GOLSYN;GOLSYN	5'UTR;5'UTR;5'UTR;TSS200;5'UTR;5'UTR;TSS200;TSS1500;TSS1500;TSS1500;5'UTR;5'UTR;5'UTR;5'UTR	S_Shore
cg21828923	-0.0449461	0.486857	0.486817	0.0309667	0.0312869	0.000123511	0.0403208	chr6	140076731			OpenSea
cg10603678	-0.0449222	0.443727	0.458695	0.0439695	0.0358296	0.000130246	0.0411449	chr10	98040892			OpenSea
cg23568976	-0.0448503	0.119249	0.132279	0.0228134	0.0218891	6.61935e-12	3.89735e-06	chr15	93779834			OpenSea
cg06968405	-0.0448303	0.437593	0.438303	0.0348666	0.0331158	0.000159175	0.0448298	chr1	246150053	SMYD3;SMYD3	Body;Body	OpenSea
cg04332619	-0.0448197	0.199115	0.20545	0.0306735	0.031492	2.42528e-05	0.021256	chr16	8806966	ABAT;ABAT;ABAT	5'UTR;1stExon;5'UTR	OpenSea
cg05484949	-0.0448103	0.642976	0.663988	0.0202848	0.0328425	6.64068e-05	0.0316591	chr17	38708465			OpenSea
cg21320081	-0.0447937	0.597056	0.606435	0.044953	0.0328735	0.00014026	0.0425462	chr6	122381295			OpenSea
cg02369906	-0.0447677	0.52857	0.535969	0.0341453	0.0291543	0.000169294	0.0459357	chr12	46002117			OpenSea
cg27161809	-0.044751	0.729008	0.755864	0.0319169	0.0315618	0.000147844	0.0433504	chr10	90889872			OpenSea
cg11039694	-0.0447486	0.549676	0.552905	0.0172908	0.0310154	1.40533e-05	0.0170605	chr3	50304941	SEMA3B;SEMA3B	TSS200;TSS200	OpenSea
cg12526300	-0.0447267	0.642519	0.657033	0.0165098	0.0366713	0.000193405	0.0479653	chr17	38928838	KRT26	TSS1500	OpenSea
cg22954703	-0.0447264	0.237747	0.250656	0.0265216	0.0380592	0.000188119	0.0476337	chr4	980640	IDUA;SLC26A1	TSS200;Body	Island
cg18556631	-0.0447109	0.440131	0.449231	0.0410649	0.0343146	0.000131862	0.0413672	chr6	9979130			OpenSea
cg25338563	-0.0446827	0.0982515	0.125825	0.0349974	0.0370931	0.000111422	0.0388512	chr8	103669495			S_Shore
cg14058568	-0.0446761	0.798228	0.81212	0.0388458	0.0326713	5.86643e-05	0.0304053	chr2	58955371	LINC01122	Body	OpenSea
cg20952257	-0.0446667	0.590472	0.604625	0.0204269	0.0292816	2.20984e-05	0.0205547	chr5	171074407			OpenSea
cg00126034	-0.0446635	0.154222	0.175128	0.0333634	0.0308038	8.86908e-06	0.013593	chr17	44896162	WNT3	TSS200	Island
cg26266840	-0.0446138	0.377447	0.37946	0.027467	0.0371617	9.19644e-05	0.0361853	chr15	60927947	RORA	Body	OpenSea
cg20746735	-0.0445589	0.492601	0.502236	0.036863	0.0335385	3.49072e-05	0.0246259	chr1	159977842			OpenSea
cg22111113	-0.0445436	0.647364	0.662269	0.0298604	0.0278266	2.45121e-05	0.0212865	chr20	57956384			OpenSea
cg07320333	-0.0445186	0.608383	0.627296	0.0224367	0.0350108	0.000154304	0.0440486	chr10	98595731	LCOR;LCOR;LCOR	5'UTR;5'UTR;5'UTR	S_Shelf
cg13545874	-0.0444904	0.590369	0.592628	0.0385487	0.0319632	0.000114081	0.0391903	chr17	72984872	CDR2L	Body	S_Shore
cg21824243	-0.0444167	0.640801	0.648673	0.0182806	0.0267524	2.87645e-06	0.00872988	chr8	60513879			OpenSea
cg12993990	-0.0444074	0.607202	0.611986	0.0165464	0.0276937	4.87622e-06	0.010834	chr1	224023540	TP53BP2;TP53BP2	Body;5'UTR	OpenSea
cg12233463	-0.0443884	0.307811	0.313742	0.0171474	0.0300544	3.65266e-06	0.00954739	chr15	81679567			OpenSea
cg22395802	-0.0443817	0.781758	0.787924	0.0818942	0.0197481	4.83519e-05	0.0282708	chr14	102250065	PPP2R5C;PPP2R5C	Body;Body	S_Shore
cg20213650	-0.0443614	0.749073	0.761835	0.0283643	0.0353591	0.000151208	0.0436513	chr4	77869264			N_Shore
cg01245802	-0.0443319	0.556446	0.572186	0.034501	0.0270111	6.68175e-06	0.0123713	chr6	52036399			OpenSea
cg01516645	-0.0443223	0.526686	0.52611	0.0436093	0.0291166	3.18164e-05	0.02392	chr1	28471495			OpenSea
cg25465322	-0.0443126	0.0833791	0.0969147	0.0170974	0.0362198	3.38721e-06	0.00954739	chr19	44860658	ZFP112;ZFP112	5'UTR;5'UTR	Island
cg23261107	-0.0442961	0.259295	0.277504	0.0270523	0.0357784	0.00012402	0.0403391	chr7	22602895			OpenSea
cg22475946	-0.0442532	0.30168	0.317542	0.0251375	0.0337364	6.88455e-05	0.0321705	chr17	39421001	KRTAP9-6	TSS1500	OpenSea
cg06005911	-0.0442325	0.867016	0.881185	0.0326881	0.0331952	0.000114849	0.0392519	chr10	22622123			N_Shore
cg14065857	-0.0441879	0.578825	0.597936	0.0419131	0.0300586	0.000117617	0.039504	chr2	33436054	LTBP1;LTBP1;LTBP1;LTBP1;LTBP1	Body;Body;Body;Body;Body	OpenSea
cg02757100	-0.0441768	0.795535	0.811514	0.019231	0.0268586	9.21287e-05	0.0361983	chr12	54670786	CBX5	5'UTR	N_Shelf
cg12756718	-0.0441139	0.629548	0.621522	0.0603597	0.0268905	3.16628e-05	0.02392	chr4	2047292			N_Shore
cg12011907	-0.0440784	0.799462	0.802024	0.0767667	0.0180075	1.42407e-06	0.00625334	chr11	93430884	CEP295	Body	OpenSea
cg06793679	-0.0440746	0.766403	0.78108	0.0225117	0.0243525	2.35689e-06	0.00804479	chr14	103054085			N_Shelf
cg06716857	-0.0440692	0.498544	0.495719	0.0393855	0.0360586	0.000160086	0.0448781	chr5	78417052	BHMT;BHMT	ExonBnd;Body	OpenSea
cg11060604	-0.0440669	0.815049	0.83407	0.0453156	0.0316199	8.11353e-05	0.0344419	chr7	130572465			OpenSea
cg27136927	-0.0440641	0.375612	0.39023	0.04333	0.0358665	0.000188852	0.0476337	chr5	172161264			OpenSea
cg14393384	-0.0440478	0.742025	0.754993	0.0313	0.0296884	0.000125398	0.0405669	chr7	155149319			OpenSea
cg25991569	-0.0440472	0.332695	0.353659	0.034237	0.0268361	1.242e-06	0.00585012	chr13	35324682			OpenSea
cg26314528	-0.0440168	0.268097	0.26896	0.030353	0.0265069	9.07609e-06	0.0137021	chr5	163344802			OpenSea
cg18090390	-0.0439917	0.870604	0.884085	0.0323747	0.0197576	1.01443e-07	0.00157179	chr1	56880606			OpenSea
cg08394239	-0.0439526	0.410797	0.416542	0.0322553	0.0358204	4.87425e-05	0.0283729	chr18	28743131	DSC1;DSC1	TSS1500;TSS1500	OpenSea
cg23642632	-0.0439245	0.432426	0.445907	0.0299503	0.0290846	6.46949e-05	0.0313259	chr2	183903927	NCKAP1;NCKAP1	TSS1500;TSS1500	S_Shore
cg11366363	-0.043864	0.682525	0.700282	0.0303386	0.0268766	1.10631e-05	0.0150338	chr13	51641069	GUCY1B2	TSS1500	OpenSea
cg25461308	-0.0438617	0.669294	0.669271	0.0380774	0.0341806	9.04232e-05	0.0360213	chr1	227063660	PSEN2;PSEN2	5'UTR;5'UTR	OpenSea
cg26490238	-0.0438383	0.34835	0.366581	0.0328932	0.0344834	8.48559e-05	0.0350006	chr8	142140493	DENND3	5'UTR	S_Shore
cg16611220	-0.0438345	0.196995	0.205357	0.0340356	0.0248968	6.32604e-07	0.00404854	chr6	52926964	ICK;ICK	TSS1500;TSS1500	S_Shore
cg15802887	-0.0438185	0.21646	0.232187	0.021052	0.0367716	0.000102444	0.03769	chr1	32420496			OpenSea
cg02614692	-0.0438007	0.473019	0.469763	0.0343179	0.0325252	0.00014299	0.0427574	chr4	10262707			OpenSea
cg05709468	-0.043683	0.694985	0.691999	0.0293483	0.0314954	0.000190396	0.0476777	chr18	21794764	OSBPL1A;OSBPL1A	Body;Body	OpenSea
cg25746467	-0.043666	0.486657	0.481489	0.052628	0.0299626	0.000157425	0.0444763	chr1	47644300	LINC00853	TSS1500	OpenSea
cg12367009	-0.0436154	0.795801	0.80816	0.0295401	0.0293919	5.12894e-05	0.0286851	chr18	55673626			OpenSea
cg27245960	-0.0436132	0.823847	0.829438	0.0531849	0.0244903	1.41036e-05	0.0170717	chr22	23829806	LOC388882	TSS1500	OpenSea
cg19843891	-0.0435947	0.487719	0.506325	0.0191015	0.0321419	0.000107912	0.0384604	chr8	48675647			N_Shore
cg24863823	-0.0435788	0.731573	0.732335	0.0549394	0.0218693	1.93006e-06	0.00742221	chr1	5551570			OpenSea
cg11611600	-0.043521	0.100173	0.10014	0.0229114	0.0347253	6.59316e-06	0.0122846	chr15	84323154	ADAMTSL3	5'UTR	Island
cg23922467	-0.0435163	0.89336	0.906252	0.029838	0.0293356	4.46225e-05	0.0272258	chr2	56420072	CCDC85A	Body	OpenSea
cg22070243	-0.0434523	0.185829	0.197417	0.0408311	0.0369471	5.12096e-05	0.0286851	chr2	172378774	CYBRD1;CYBRD1	TSS200;TSS200	N_Shore
cg06709143	-0.0434505	0.686763	0.68741	0.0283341	0.0316711	0.000189615	0.0476777	chr1	200653435	LOC101929224	Body	OpenSea
cg17475733	-0.0434457	0.857001	0.866568	0.0375643	0.0289605	5.94287e-05	0.0304795	chr1	96830030			OpenSea
cg05145585	-0.0434082	0.396546	0.399834	0.0381907	0.0340639	0.000149234	0.0434967	chr1	78021977	AK5;AK5	Body;Body	OpenSea
cg20195067	-0.0433931	0.238449	0.250531	0.0437458	0.0353871	0.000198022	0.0482766	chr17	56756507	TEX14;TEX14;TEX14	5'UTR;5'UTR;5'UTR	OpenSea
cg00905576	-0.0433854	0.434811	0.435808	0.0406665	0.0285711	1.61078e-05	0.0179919	chr7	114999775			OpenSea
cg06554062	-0.043362	0.225748	0.240723	0.0232388	0.0258495	6.71979e-08	0.00125031	chr19	19517612	GATAD2A	5'UTR	S_Shore
cg11156416	-0.0433431	0.454538	0.47042	0.033376	0.0329237	9.75866e-05	0.0370452	chr22	40577552	TNRC6B;TNRC6B;TNRC6B	Body;Body;Body	OpenSea
cg25150878	-0.0432512	0.586926	0.600634	0.0248094	0.0292992	5.55929e-05	0.0298106	chr3	13520921	HDAC11;HDAC11	TSS1500;TSS1500	Island
cg16674006	-0.0432407	0.470955	0.488359	0.0311552	0.0332879	0.00012013	0.0399833	chr14	80682663	DIO2;DIO2-AS1	5'UTR;Body	OpenSea
cg15785355	-0.0431933	0.429836	0.445013	0.0374216	0.0311102	0.000151883	0.043729	chr5	58332360	PDE4D;PDE4D;PDE4D;PDE4D;PDE4D;PDE4D;PDE4D;PDE4D	Body;Body;Body;Body;Body;Body;Body;Body	N_Shelf
cg07811261	-0.0431553	0.437827	0.446199	0.0257418	0.0300348	5.91962e-05	0.0304648	chr16	73116575			OpenSea
cg23061704	-0.0430938	0.632057	0.638753	0.0329619	0.0352606	0.000156965	0.044453	chr9	75569703	ALDH1A1	TSS1500	OpenSea
cg20996363	-0.0430918	0.441572	0.447754	0.0296056	0.0259656	8.67773e-06	0.0134925	chr2	150418989			OpenSea
cg23405677	-0.0430763	0.6047	0.614364	0.0447101	0.0324317	0.000200803	0.0485469	chr20	14690830	MACROD2	Body	OpenSea
cg17938867	-0.0430362	0.70963	0.713245	0.0278722	0.0285891	1.16286e-05	0.0153694	chr1	109418898	GPSM2	TSS1500	N_Shore
cg03461704	-0.0430106	0.88334	0.904836	0.0262097	0.0288154	8.52885e-05	0.0350183	chr1	205818484	PM20D1	Body	N_Shore
cg15954031	-0.0429607	0.743503	0.761949	0.0380038	0.0310059	0.000146172	0.043118	chr5	16738125	MYO10	Body	OpenSea
cg13677577	-0.0429498	0.85729	0.86984	0.0268923	0.0242663	2.48358e-06	0.00807277	chr5	150911349	FAT2	Body	Island
cg16413763	-0.0429459	0.751466	0.766353	0.0344915	0.0304804	0.000126313	0.0406691	chr5	16737972	MYO10	Body	OpenSea
cg14817761	-0.0429414	0.303053	0.309123	0.0245766	0.0257987	3.44733e-06	0.00954739	chr2	70599018			OpenSea
cg18028993	-0.0429365	0.655705	0.663972	0.026815	0.0280785	2.09524e-05	0.0200919	chr10	91043247			OpenSea
cg05868800	-0.0429311	0.498228	0.516087	0.0297961	0.0285472	1.63766e-05	0.0180741	chr6	118966797	CEP85L;CEP85L;CEP85L	Body;Body;Body	OpenSea
cg21321167	-0.0429089	0.727796	0.736497	0.0306602	0.0266032	4.67947e-06	0.0106378	chr5	89686304			OpenSea
cg12854232	-0.0428322	0.699129	0.713088	0.0397074	0.0282971	8.35518e-05	0.0348151	chr2	212399544	ERBB4;ERBB4	Body;Body	OpenSea
cg14435796	-0.0428312	0.434778	0.436641	0.0168672	0.0285272	1.25832e-05	0.0161086	chr5	55529207	ANKRD55	TSS200	OpenSea
cg23334662	-0.0427778	0.544798	0.547185	0.0428584	0.0289145	5.80277e-05	0.030235	chr2	198540518	RFTN2;RFTN2	1stExon;5'UTR	OpenSea
cg27578825	-0.0427733	0.593007	0.600682	0.0329533	0.0261768	8.36649e-06	0.0133485	chr1	219704388			OpenSea
cg15306012	-0.0426652	0.674632	0.692022	0.039233	0.0329339	0.000112707	0.039082	chr16	67224199	EXOC3L	TSS200	OpenSea
cg08163175	-0.0426515	0.593544	0.60674	0.016583	0.0289588	2.65435e-05	0.0220565	chr6	138463411			OpenSea
cg25839368	-0.0426355	0.626865	0.633103	0.0301881	0.0292177	0.000149303	0.0434967	chr10	60628761			OpenSea
cg08869846	-0.0426031	0.782847	0.790363	0.0353637	0.0266452	3.21143e-05	0.02392	chr3	148939743	CP;CP;CP	1stExon;5'UTR;Body	OpenSea
cg04149179	-0.04257	0.694068	0.699549	0.0308443	0.0245718	6.9336e-07	0.00416568	chr10	97149537	SORBS1;SORBS1;SORBS1;SORBS1;SORBS1;SORBS1;SORBS1	Body;Body;Body;Body;Body;Body;Body	OpenSea
cg15388885	-0.0425583	0.644504	0.653851	0.0278279	0.0333131	0.000191642	0.0477106	chr7	139165865	KLRG2	Body	N_Shore
cg13660180	-0.042532	0.677422	0.683563	0.0317427	0.0276243	3.96136e-05	0.0257901	chr3	194160931	ATP13A3	Body	OpenSea
cg09478396	-0.0425277	0.479265	0.486021	0.0267738	0.027934	2.4196e-05	0.021256	chr7	140339480			N_Shore
cg24818916	-0.0425184	0.521331	0.529461	0.0324535	0.0308082	0.000123524	0.0403208	chr7	148661033			OpenSea
cg14416830	-0.0425113	0.64502	0.65406	0.0347108	0.0273804	6.17241e-05	0.0309187	chr11	46582020	AMBRA1;AMBRA1;AMBRA1;AMBRA1	5'UTR;5'UTR;5'UTR;5'UTR	OpenSea
cg27475162	-0.0424976	0.424316	0.433106	0.0385042	0.0315393	4.95083e-05	0.0285183	chr15	47250070			OpenSea
cg16067144	-0.0424842	0.744738	0.753615	0.0332306	0.0298077	4.58618e-05	0.0272993	chr7	16748729			OpenSea
cg15244049	-0.0424332	0.149842	0.166822	0.036983	0.0300955	2.67092e-05	0.0220565	chr6	10883376	GCM2	TSS1500	S_Shore
cg27131563	-0.0424147	0.6725	0.687028	0.0469697	0.0303144	5.58884e-05	0.0298617	chr8	67434522			OpenSea
cg18253113	-0.0424043	0.840196	0.844757	0.0371733	0.0270614	8.50855e-05	0.0350006	chr3	124928886	SLC12A8	Body	N_Shelf
cg27456627	-0.0423956	0.322945	0.329012	0.0195609	0.0292683	6.4692e-05	0.0313259	chr6	34708295			OpenSea
cg04459452	-0.0423925	0.329227	0.33762	0.0359708	0.0365476	0.000144248	0.0427647	chr21	40406301			OpenSea
cg04924511	-0.042366	0.695992	0.708633	0.0316542	0.0255443	4.10186e-06	0.010105	chr3	10334731	GHRLOS;GHRL;GHRL;GHRLOS;GHRLOS;GHRL;GHRL;GHRL;GHRL;GHRL;GHRLOS;GHRL;GHRL;GHRL	Body;TSS200;TSS200;Body;Body;TSS200;TSS200;TSS200;TSS200;TSS200;Body;TSS200;TSS200;TSS200	OpenSea
cg12747076	-0.0423596	0.898406	0.909258	0.023853	0.0275626	1.6474e-05	0.0180834	chr10	831835			OpenSea
cg20326899	-0.0423443	0.779771	0.795001	0.024476	0.0241764	7.8829e-06	0.0130897	chr1	21107219	HP1BP3	5'UTR	OpenSea
cg10857250	-0.0423392	0.544427	0.564492	0.0365904	0.0335613	0.000207523	0.0491692	chr12	122986080	ZCCHC8	TSS1500	S_Shore
cg15334061	-0.0423149	0.677885	0.694894	0.0254455	0.0277274	9.93963e-06	0.01445	chr7	16850336			OpenSea
cg14146815	-0.0423093	0.50701	0.50941	0.032374	0.0313059	0.000127691	0.0408485	chr1	54619564	CDCP2	TSS1500	OpenSea
cg06946543	-0.0422738	0.620033	0.628264	0.0263183	0.0295799	2.43111e-05	0.021256	chr13	76377366	LMO7;LMO7	5'UTR;Body	OpenSea
cg13904935	-0.0422446	0.36168	0.368991	0.0271944	0.0308515	7.84855e-05	0.033937	chr14	68206005			OpenSea
cg11658159	-0.0421479	0.832281	0.849189	0.0421676	0.0248497	2.76643e-05	0.0224517	chr11	108370005	KDELC2	TSS1500	S_Shore
cg03162465	-0.0421357	0.849034	0.860072	0.0311119	0.0323364	0.000204368	0.0487158	chr11	5811212	OR52N1	TSS1500	OpenSea
cg03578548	-0.04213	0.523311	0.530745	0.0341425	0.0276586	6.52498e-05	0.0313683	chr9	91267411	LOC286238	TSS1500	OpenSea
cg20579173	-0.0421284	0.385227	0.401798	0.0296917	0.0326887	7.18955e-05	0.0326728	chr12	122502077			OpenSea
cg26562772	-0.042091	0.581235	0.600496	0.0212025	0.0299117	0.000151118	0.0436513	chr1	221890431	DUSP10;DUSP10;DUSP10	5'UTR;Body;5'UTR	OpenSea
cg06758448	-0.0420527	0.277918	0.300194	0.017742	0.0273869	2.1588e-06	0.00762783	chr2	192067742			OpenSea
cg24896021	-0.0420053	0.879928	0.89165	0.0536281	0.0243888	9.34126e-05	0.0362609	chr8	6630930			OpenSea
cg08351422	-0.0419809	0.605238	0.608975	0.0289994	0.0274376	9.59795e-06	0.0142158	chr9	101564467			OpenSea
cg12451837	-0.0419795	0.368166	0.389308	0.0283811	0.029602	9.93147e-05	0.0373273	chr10	35119627			OpenSea
cg22001167	-0.0419582	0.304374	0.311364	0.0172035	0.0302848	3.27709e-05	0.0239688	chr6	55539574			OpenSea
cg00830420	-0.0419291	0.389101	0.404541	0.0339966	0.0332811	0.000113945	0.0391903	chr12	5758014	ANO2	Body	OpenSea
cg19702675	-0.0418933	0.656555	0.656243	0.035756	0.0269639	3.68135e-05	0.0249446	chr2	171387064	MYO3B;MYO3B;MYO3B	Body;Body;Body	OpenSea
cg14556906	-0.0418427	0.46709	0.471116	0.0249312	0.0343406	0.000173216	0.0462314	chr11	111806309	DIXDC1	Body	N_Shore
cg14852821	-0.041839	0.584865	0.57804	0.0495838	0.0290293	0.000116714	0.0394258	chr17	77018865	C1QTNF1;C1QTNF1;C1QTNF1;C1QTNF1-AS1;C1QTNF1-AS1	TSS1500;TSS1500;TSS200;Body;Body	N_Shore
cg04414459	-0.0418299	0.543464	0.558242	0.0480146	0.0308048	0.000147004	0.0431685	chr10	27541213	LOC387646	Body	N_Shore
cg24447728	-0.0417925	0.522721	0.534077	0.0413432	0.0287451	6.88381e-05	0.0321705	chr2	166451723	CSRNP3;CSRNP3;CSRNP3;CSRNP3	ExonBnd;ExonBnd;Body;Body	OpenSea
cg02970714	-0.0417587	0.655017	0.657306	0.0320136	0.0301679	6.08103e-05	0.0307164	chr3	172312575			OpenSea
cg05019826	-0.0417028	0.563197	0.596647	0.0210758	0.0328554	0.000154718	0.0441137	chr15	74891207			OpenSea
cg06069280	-0.0416766	0.727158	0.737573	0.0166499	0.0283026	5.11392e-05	0.0286851	chr10	111815726	ADD3;ADD3;ADD3	5'UTR;5'UTR;5'UTR	OpenSea
cg15897845	-0.0416569	0.415151	0.415478	0.0181489	0.0303588	0.000101727	0.0376649	chr1	233249314	PCNXL2	Body	OpenSea
cg25744287	-0.0416564	0.540913	0.542713	0.0352593	0.0251546	6.46469e-06	0.0121607	chr1	27288119	KDF1	TSS1500	S_Shore
cg25947408	-0.0416499	0.620522	0.63793	0.0385094	0.0311966	0.00015434	0.0440486	chr5	133451383	TCF7;TCF7;TCF7;TCF7;TCF7;TCF7;TCF7	5'UTR;TSS1500;TSS1500;Body;TSS200;5'UTR;5'UTR	S_Shore
cg09528501	-0.0416287	0.721607	0.727944	0.0687651	0.0261224	0.000152546	0.0438021	chr11	108909215			OpenSea
cg26493224	-0.041624	0.493579	0.505239	0.0266922	0.0279563	9.26315e-05	0.0362609	chr13	52980671	THSD1;THSD1	TSS200;TSS200	S_Shore
cg11773456	-0.0415477	0.239434	0.245396	0.0512162	0.0288099	4.75405e-05	0.0280531	chr14	100055669	CCDC85C	Body	OpenSea
cg16631028	-0.0415405	0.519298	0.523376	0.0277369	0.0286091	7.7941e-05	0.0338423	chr10	99204975	EXOSC1;ZDHHC16;ZDHHC16;ZDHHC16;ZDHHC16;ZDHHC16;ZDHHC16;ZDHHC16;ZDHHC16	Body;TSS1500;TSS1500;TSS1500;TSS1500;TSS1500;TSS1500;TSS1500;TSS1500	N_Shore
cg06076996	-0.0415241	0.755349	0.759569	0.0256175	0.0282722	7.07003e-05	0.0324704	chr4	165797666	APELA	TSS1500	OpenSea
cg10619660	-0.0415034	0.482099	0.495118	0.0230437	0.029153	1.98156e-05	0.0196608	chr10	43482915			OpenSea
cg02314339	-0.0414888	0.658161	0.66789	0.0380497	0.0281108	6.22514e-05	0.030932	chr10	91020653			OpenSea
cg19260430	-0.041471	0.328943	0.351513	0.0403383	0.0302747	5.06944e-05	0.0286851	chr3	195735283			OpenSea
cg16068779	-0.0414531	0.842561	0.863847	0.0256576	0.0233598	4.43382e-06	0.0103913	chr2	111872995	LOC400997;ACOXL	Body;Body	N_Shelf
cg21708738	-0.0414529	0.670954	0.670902	0.0343028	0.0295219	0.000108641	0.03851	chr2	42175351			OpenSea
cg10267140	-0.0414318	0.800031	0.804218	0.0224929	0.0231102	1.63512e-06	0.00666113	chr1	224300508	FBXO28;FBXO28;FBXO28	TSS1500;TSS1500;TSS1500	N_Shore
cg15393461	-0.0414311	0.767106	0.778224	0.0388381	0.0233444	3.23043e-06	0.00927813	chr4	38880766	FAM114A1	Body	OpenSea
cg22454744	-0.0414259	0.282451	0.305209	0.0390981	0.0351389	0.000178882	0.0466344	chr14	105332600	KIAA0284;KIAA0284	5'UTR;5'UTR	Island
cg05873104	-0.0413393	0.591615	0.600056	0.0190078	0.0318785	0.000172493	0.0461351	chr13	78437347	EDNRB-AS1	Body	OpenSea
cg17318222	-0.0412953	0.646424	0.641937	0.0203071	0.0328288	9.93531e-05	0.0373273	chr6	132891507	TAAR6	1stExon	OpenSea
cg03153807	-0.0412925	0.791504	0.805858	0.0268941	0.0280934	4.53062e-05	0.0272983	chr5	74847582	POLK	Body	OpenSea
cg11791914	-0.0412818	0.881363	0.893465	0.0527878	0.0254597	1.66083e-05	0.0180834	chr1	4772257	AJAP1;AJAP1	Body;Body	Island
cg10560306	-0.0412529	0.657333	0.670039	0.0182011	0.0272839	5.66509e-05	0.0300057	chr15	81784906			OpenSea
cg17462140	-0.0412403	0.256032	0.270524	0.0297829	0.0310649	2.54357e-05	0.0216246	chr11	2162363	IGF2AS;INS-IGF2;IGF2;IGF2AS;IGF2	Body;Body;5'UTR;Body;TSS200	Island
cg07423881	-0.0412322	0.85484	0.867044	0.0275101	0.0246563	5.4638e-06	0.0115693	chr9	74878543			OpenSea
cg10367640	-0.0412111	0.776311	0.789586	0.0245757	0.0240351	1.62403e-05	0.0180415	chr7	18617456	HDAC9;HDAC9;HDAC9;HDAC9;HDAC9;HDAC9;HDAC9;HDAC9;HDAC9	Body;Body;Body;Body;5'UTR;5'UTR;Body;Body;Body	OpenSea
cg27543812	-0.0411813	0.410182	0.421684	0.026114	0.028623	1.71027e-05	0.018342	chr2	161077346			OpenSea
cg08609819	-0.0411812	0.68971	0.693714	0.0395794	0.0245566	1.21652e-05	0.0158465	chr10	121256152			OpenSea
cg17506945	-0.0411161	0.566168	0.565092	0.0338656	0.0260621	2.15957e-05	0.0202793	chr9	16369202			OpenSea
cg05620953	-0.0410833	0.239955	0.256779	0.0286956	0.0354108	0.000126302	0.0406691	chr9	111777278	CTNNAL1;CTNNAL1	TSS1500;TSS1500	S_Shore
cg09808864	-0.041059	0.427716	0.447484	0.031738	0.0271202	6.31061e-05	0.0312232	chr6	138482336	KIAA1244	TSS1500	N_Shore
cg13555464	-0.0410394	0.498651	0.511887	0.0296868	0.0323654	0.000190848	0.0476942	chr9	94183343	NFIL3	5'UTR	N_Shore
cg17564259	-0.0410177	0.81091	0.816212	0.0212105	0.0268003	9.07919e-05	0.0360705	chr3	197035907			OpenSea
cg14064277	-0.0410132	0.430702	0.440664	0.0235228	0.0316971	0.000167748	0.0456749	chr19	35661763			OpenSea
cg03265111	-0.041002	0.642133	0.656183	0.0367055	0.0297556	8.87138e-05	0.0356296	chr15	30212876	TJP1	Body	OpenSea
cg13362760	-0.0409973	0.732143	0.730497	0.0216609	0.026528	3.00044e-06	0.00895558	chr3	151158394	IGSF10;IGSF10;IGSF10	5'UTR;1stExon;Body	OpenSea
cg04027040	-0.0409892	0.804276	0.816029	0.028121	0.0263359	0.000122154	0.040303	chr6	45290812	SUPT3H;SUPT3H;SUPT3H	5'UTR;Body;5'UTR	OpenSea
cg23302636	-0.0409656	0.356164	0.361196	0.0233609	0.0289476	1.52324e-05	0.0175356	chr14	55281026			OpenSea
cg15300730	-0.0409087	0.28738	0.295686	0.0411986	0.0309113	0.00013781	0.0421929	chr2	43454991	ZFP36L2;LOC100129726	TSS1500;Body	S_Shore
cg27192915	-0.0409034	0.310337	0.320975	0.0201731	0.0297777	6.88999e-05	0.0321705	chr10	103347271	POLL;DPCD;POLL;POLL;POLL;POLL	Body;TSS1500;5'UTR;5'UTR;5'UTR;5'UTR	N_Shore
cg27255449	-0.0409	0.314323	0.329409	0.0246495	0.0276521	3.64303e-05	0.0248834	chr4	74738676			S_Shelf
cg10737367	-0.040882	0.545765	0.565173	0.039461	0.0342581	0.00020779	0.0491737	chr18	9824957	RAB31	Body	OpenSea
cg01482779	-0.040874	0.646966	0.654009	0.0322175	0.024505	1.7407e-06	0.00687846	chr11	6552435	DNHD1	Body	OpenSea
cg07180197	-0.0408418	0.335241	0.351397	0.0239325	0.0292443	5.80971e-05	0.0302364	chr8	67039155	TRIM55;TRIM55;TRIM55;TRIM55	TSS200;TSS200;TSS200;TSS200	OpenSea
cg17819635	-0.0408407	0.231597	0.248614	0.0175464	0.0310866	0.000140802	0.042579	chr1	67217673	TCTEX1D1	TSS1500	N_Shore
cg16053299	-0.0408378	0.642113	0.639225	0.028372	0.0293887	5.68231e-05	0.0300057	chr16	30492931	ITGAL;ITGAL	Body;Body	OpenSea
cg16882373	-0.040828	0.566957	0.585431	0.025167	0.030217	0.000119715	0.0399128	chr7	26191458	NFE2L3	TSS1500	N_Shore
cg05382510	-0.0407031	0.539366	0.545426	0.044745	0.0221954	1.00047e-05	0.0144668	chr17	29284048	ADAP2	Body	OpenSea
cg01323312	-0.0406757	0.329331	0.334359	0.0166249	0.0250144	4.38971e-06	0.0103798	chr7	73476657	ELN;ELN;ELN;ELN;ELN;ELN;ELN;ELN;ELN;ELN;ELN;ELN;ELN	Body;Body;Body;Body;Body;Body;Body;Body;Body;Body;Body;Body;Body	OpenSea
cg18321051	-0.0406572	0.753638	0.76027	0.0225532	0.0271016	7.4697e-05	0.0332679	chr19	12251893	ZNF20	TSS1500	S_Shore
cg14405771	-0.0406435	0.588011	0.602471	0.0264132	0.0321001	6.19132e-05	0.0309187	chr5	141095494			OpenSea
cg10273679	-0.0406085	0.632994	0.635466	0.0317854	0.0255315	1.9959e-05	0.0197154	chr8	19179715	SH2D4A;SH2D4A;SH2D4A	Body;Body;Body	OpenSea
cg18919478	-0.0405748	0.660033	0.672564	0.0266721	0.0247408	9.14803e-06	0.0137403	chr8	104384584	CTHRC1	Body	S_Shore
cg05583240	-0.0405356	0.151044	0.165942	0.0323915	0.0268649	9.64476e-07	0.00511052	chr12	105477579	ALDH1L2;ALDH1L2	Body;Body	N_Shore
cg05405978	-0.0405145	0.35629	0.375107	0.0276558	0.0311826	3.07139e-05	0.0236342	chr19	57485870			OpenSea
cg23509724	-0.0404693	0.825577	0.829942	0.0213414	0.0229	1.00574e-05	0.0144668	chr2	210316331	MAP2	5'UTR	OpenSea
cg13077160	-0.0404677	0.700484	0.706365	0.0355597	0.0319146	0.000187289	0.0475312	chr7	114142961	FOXP2;FOXP2;FOXP2;FOXP2;FOXP2;FOXP2;FOXP2;FOXP2	Body;Body;Body;Body;Body;Body;Body;Body	OpenSea
cg26662656	-0.0404593	0.656596	0.674386	0.03354	0.0253568	6.31687e-05	0.031226	chr15	93584963			N_Shelf
cg12929333	-0.0404482	0.314252	0.321754	0.0329463	0.0282944	3.06798e-05	0.0236342	chr12	25254153	LRMP;LRMP;LRMP	Body;Body;Body	OpenSea
cg24075197	-0.0404268	0.616372	0.627543	0.0261177	0.0306933	0.000106369	0.0383362	chr1	88742107			OpenSea
cg01924506	-0.0404231	0.808313	0.81418	0.0237484	0.0188739	1.89151e-07	0.00224989	chr6	158810580	TULP4;TULP4	Body;Body	OpenSea
cg23556358	-0.0403965	0.580869	0.577228	0.0297118	0.0265671	9.17231e-05	0.0361831	chr1	203738697	LAX1;LAX1;LAX1	TSS200;Body;Body	OpenSea
cg22739961	-0.0403875	0.468546	0.483309	0.0337979	0.0278678	0.000180652	0.0468888	chr5	152871803	GRIA1;GRIA1;GRIA1;GRIA1;GRIA1;GRIA1;GRIA1;GRIA1	5'UTR;1stExon;1stExon;5'UTR;Body;Body;Body;Body	OpenSea
cg06429010	-0.0403875	0.743385	0.756591	0.0284426	0.026974	0.000140673	0.042579	chr8	86375289	CA2;CA2;CA3-AS1;CA3-AS1;CA3-AS1;CA3-AS1	TSS1500;TSS1500;TSS200;TSS200;Body;Body	N_Shore
cg01409735	-0.0403663	0.26264	0.274797	0.0236198	0.0308172	0.000199026	0.0483489	chr3	13521176	HDAC11;HDAC11	TSS1500;TSS1500	Island
cg07297068	-0.0403447	0.436751	0.446433	0.0276094	0.0302784	6.4768e-05	0.0313259	chr8	6691691	XKR5	Body	N_Shore
cg00987513	-0.0403424	0.769407	0.776136	0.0222223	0.0292566	6.15134e-05	0.0309187	chr1	145413337	HFE2;HFE2;HFE2;HFE2;HFE2;HFE2;HFE2;HFE2	1stExon;5'UTR;5'UTR;1stExon;1stExon;5'UTR;5'UTR;1stExon	N_Shelf
cg08593467	-0.0403242	0.3409	0.348466	0.0156289	0.0229612	3.04747e-08	0.000973387	chr9	38363502			OpenSea
cg20374917	-0.0403202	0.389843	0.413539	0.0290849	0.0268528	3.2609e-05	0.0239425	chr11	128603874	FLI1;FLI1	Body;5'UTR	OpenSea
cg07137108	-0.0403174	0.346952	0.350187	0.022045	0.024775	2.6267e-06	0.0081828	chr16	1934273	LINC00254	TSS200	OpenSea
cg08633182	-0.0403024	0.79111	0.802116	0.022917	0.0285847	8.32681e-05	0.0347671	chr7	56013581			OpenSea
cg11817533	-0.0402842	0.504579	0.51447	0.0258263	0.0226695	8.25707e-06	0.0133317	chr6	21523501			OpenSea
cg05135846	-0.0402648	0.616775	0.626049	0.0156879	0.0277027	4.42941e-05	0.0271945	chr2	8980612			S_Shelf
cg01148098	-0.040259	0.774334	0.785842	0.0346622	0.0261304	0.000109899	0.0387611	chr2	102383972	MAP4K4;MAP4K4;MAP4K4;MAP4K4;MAP4K4	Body;Body;Body;Body;Body	OpenSea
cg04061293	-0.0402069	0.754674	0.765137	0.0399852	0.0290107	0.000165456	0.0454094	chr12	90341279			OpenSea
cg03117733	-0.0401582	0.50471	0.507267	0.0280253	0.0258785	5.3664e-05	0.0293101	chr5	42876726			OpenSea
cg08127108	-0.040127	0.58389	0.593758	0.0205409	0.0278989	0.000154246	0.0440486	chr2	8866448			OpenSea
cg27014729	-0.0400907	0.707871	0.709493	0.0524493	0.0248298	4.22158e-05	0.0265271	chr2	232923335	DIS3L2;DIS3L2;DIS3L2;DIS3L2;DIS3L2	Body;Body;Body;Body;Body	OpenSea
cg25268435	-0.0400869	0.618273	0.624322	0.0214738	0.028048	6.40929e-05	0.0313215	chr2	178119353	NFE2L2;NFE2L2;NFE2L2	Body;5'UTR;5'UTR	OpenSea
cg13772849	-0.0400334	0.812115	0.820868	0.0298861	0.0235471	3.07479e-05	0.0236342	chr17	29624227	NF1;NF1;OMG;OMG	Body;Body;1stExon;5'UTR	OpenSea
cg09152754	-0.040021	0.521838	0.531697	0.0201182	0.0323848	3.98684e-05	0.0257953	chr8	131433936	ASAP1;ASAP1	5'UTR;5'UTR	OpenSea
cg09961254	-0.0400077	0.786475	0.789428	0.0210519	0.0281628	0.000174251	0.046401	chr10	627679	DIP2C	Body	N_Shelf
cg26545917	-0.0399825	0.383053	0.395089	0.0329876	0.028627	1.81861e-05	0.0190189	chr2	58707072			OpenSea
cg10190674	-0.0399615	0.804093	0.816203	0.043176	0.0240849	3.29913e-05	0.0240404	chr11	76430846	GUCY2EP	Body	OpenSea
cg27371984	-0.0398935	0.156794	0.172094	0.0292328	0.0278684	2.1325e-05	0.0201937	chr17	78009155	CCDC40;TBC1D16	TSS1500;5'UTR	Island
cg06230834	-0.0398927	0.866975	0.880426	0.0538842	0.0170562	7.91548e-07	0.00456911	chr20	33723949	EDEM2;EDEM2;EDEM2	Body;Body;Body	OpenSea
cg03268191	-0.0398909	0.529028	0.531465	0.0229893	0.0255324	8.97031e-06	0.0136238	chr9	81870279			OpenSea
cg14814621	-0.0398811	0.290131	0.297429	0.0276929	0.0318276	4.35849e-05	0.0270393	chr2	121529187			OpenSea	GLI2 according to GencodeCompV12
cg12458210	-0.0398783	0.715225	0.729335	0.0225816	0.0286402	0.000143109	0.0427574	chr5	93805750	KIAA0825	Body	OpenSea
cg26581146	-0.0398702	0.541119	0.540614	0.0316127	0.0289268	0.000109946	0.0387611	chr3	99654279	FILIP1L;FILIP1L;MIR548G;CMSS1	5'UTR;5'UTR;Body;Body	OpenSea
cg27533977	-0.0398442	0.710472	0.722767	0.0293091	0.0321306	0.000178718	0.0466219	chr2	58936770	LINC01122	Body	OpenSea
cg16822754	-0.039838	0.602765	0.597783	0.0277235	0.0292203	5.31672e-05	0.0291712	chr15	42130883	PLA2G4B;JMJD7-PLA2G4B;JMJD7-PLA2G4B	TSS200;Body;Body	OpenSea
cg18188768	-0.0398376	0.100877	0.111579	0.0170038	0.0358935	0.000116356	0.039398	chr5	158689930	UBLCP1	TSS200	N_Shore
cg12690401	-0.0398376	0.674376	0.675071	0.0266984	0.0311125	0.000170069	0.0459357	chr7	105856949			OpenSea
cg23626908	-0.0398077	0.456217	0.464611	0.0347033	0.0294989	8.24149e-05	0.0346603	chr3	155180813			OpenSea
cg23901274	-0.0398066	0.571497	0.578878	0.0296805	0.0289472	7.89066e-05	0.0340573	chr21	28168536			OpenSea
cg25031844	-0.0398065	0.818082	0.833011	0.0324134	0.0244819	5.70571e-06	0.0118412	chr7	120964655	WNT16	TSS1500	OpenSea
cg08881780	-0.0396503	0.777416	0.786079	0.0303683	0.0303665	9.93597e-05	0.0373273	chr4	90760547	SNCA-AS1;SNCA	Body;TSS1500	S_Shore
cg10169539	-0.0396339	0.221165	0.236442	0.0318593	0.0346028	0.000104619	0.0381174	chr14	51296612	NIN;NIN;NIN	5'UTR;5'UTR;5'UTR	N_Shore
cg11763066	-0.0395672	0.163302	0.191784	0.0383691	0.030118	5.02381e-05	0.0286558	chr6	158640499			OpenSea
cg05042743	-0.0395265	0.51192	0.531379	0.0372739	0.022932	0.000102298	0.03769	chr11	61159739	TMEM216	TSS200	N_Shore
cg01922597	-0.0395175	0.142065	0.161831	0.0151284	0.0322495	7.25804e-06	0.0127772	chr16	46918956	GPT2;GPT2	Body;TSS200	Island
cg05716202	-0.0395095	0.279631	0.290306	0.0263075	0.0325648	0.00010825	0.03851	chr4	175298942			OpenSea
cg25988421	-0.0394813	0.601222	0.607923	0.0244931	0.0308886	0.000195043	0.0481499	chr5	58653738	PDE4D;PDE4D;PDE4D;PDE4D;PDE4D	TSS1500;Body;Body;Body;Body	OpenSea
cg07981370	-0.0394509	0.856381	0.858491	0.039302	0.0269642	0.000190513	0.0476777	chr15	41244615	CHAC1;CHAC1	TSS1500;TSS1500	N_Shore
cg25936889	-0.039435	0.69786	0.702066	0.03153	0.0282848	6.67974e-05	0.0317939	chr19	52073990	ZNF175	TSS1500	N_Shore
cg04008913	-0.0394297	0.47211	0.483818	0.0277949	0.0263129	6.53172e-05	0.0313683	chr3	43327465	SNRK;SNRK	TSS1500;TSS1500	N_Shore
cg26399778	-0.0394174	0.0793187	0.09635	0.0209122	0.0401995	0.000119366	0.0398578	chr5	145316212	SH3RF2;SH3RF2	1stExon;5'UTR	Island
cg26992603	-0.0393943	0.127443	0.132298	0.0352771	0.0318867	0.000103751	0.0379208	chr12	115130994			S_Shore
cg09405635	-0.0393936	0.714561	0.714921	0.0229392	0.0281288	8.22917e-05	0.0346512	chr8	49533444			OpenSea
cg17114475	-0.0393905	0.914495	0.92219	0.0405143	0.0269954	0.000175754	0.0464148	chr6	31129466	TCF19;TCF19	Body;Body	S_Shelf
cg14599160	-0.0393572	0.745131	0.749351	0.0258895	0.0274283	7.46755e-05	0.0332679	chr8	39818648	IDO2	Body	OpenSea
cg14161241	-0.0393486	0.599204	0.617335	0.0278946	0.0324582	0.00020276	0.0487158	chr6	144329909	PLAGL1;PLAGL1;PLAGL1;PLAGL1;PLAGL1;PLAGL1;PLAGL1;HYMAI;PLAGL1	TSS1500;TSS1500;5'UTR;TSS1500;TSS1500;TSS1500;5'UTR;TSS200;TSS1500	S_Shore
cg19936266	-0.0393154	0.803953	0.819662	0.0309112	0.0232677	1.67814e-05	0.0181564	chr10	23055022			OpenSea
cg09605846	-0.0393029	0.680045	0.683696	0.023073	0.0291749	0.000171637	0.0460316	chr10	91385914	PANK1;PANK1;PANK1	Body;Body;Body	OpenSea
cg22929625	-0.0392671	0.530697	0.547691	0.0342011	0.0301198	6.4049e-05	0.0313215	chr10	94114469			OpenSea
cg12271487	-0.0392398	0.694609	0.695476	0.0177836	0.0296954	9.4355e-05	0.0363511	chr6	109266451	ARMC2	Body	OpenSea
cg11718235	-0.0392212	0.168692	0.189598	0.032937	0.0358868	0.000146943	0.0431685	chr19	56915184	ZNF583;ZNF583;ZNF583	TSS200;TSS1500;TSS1500	N_Shore
cg21814178	-0.0391795	0.27444	0.284377	0.0397337	0.0276457	2.67221e-05	0.0220565	chr12	51720755			OpenSea
cg17812171	-0.039166	0.885002	0.893988	0.0205259	0.0234438	1.56718e-05	0.0177447	chr15	81667437	TMC3	TSS1500	OpenSea
cg25266155	-0.0391529	0.670776	0.673982	0.0336096	0.0295648	0.000125306	0.0405596	chr6	22083860	CASC15	Body	OpenSea
cg03069507	-0.0391219	0.397593	0.39716	0.0220155	0.0252633	2.54975e-05	0.0216318	chr7	17810435			OpenSea
cg10069298	-0.0390996	0.589476	0.590774	0.0257089	0.0275161	5.89058e-05	0.0304233	chr7	21986086	CDCA7L;CDCA7L;CDCA7L	TSS1500;TSS1500;TSS1500	S_Shore
cg11562153	-0.039098	0.614462	0.614349	0.0141279	0.0289383	0.000142095	0.0427078	chr6	28493500	GPX5;GPX5	TSS1500;TSS1500	OpenSea
cg02700359	-0.0390793	0.352349	0.369235	0.021357	0.0306827	0.000101997	0.037675	chr21	19153027	C21orf91-OT1;C21orf91-OT1	Body;Body	OpenSea
cg08020573	-0.0390627	0.682307	0.699599	0.0184342	0.0291573	7.42341e-05	0.0331873	chr1	231666092	TSNAX;TSNAX-DISC1;TSNAX-DISC1;TSNAX-DISC1;TSNAX-DISC1;TSNAX-DISC1;TSNAX-DISC1;TSNAX-DISC1;TSNAX-DISC1	Body;Body;Body;Body;Body;Body;Body;Body;Body	S_Shore
cg20152842	-0.0390354	0.652907	0.663663	0.0239047	0.0296303	0.000107269	0.0384153	chr9	77762635			OpenSea
cg17512276	-0.0390195	0.733999	0.742469	0.0349958	0.0215341	1.4621e-05	0.0172517	chr13	99128503	STK24;STK24;STK24	Body;Body;Body	S_Shore
cg24168488	-0.0390136	0.808713	0.821198	0.0231773	0.0214606	9.01501e-07	0.00491469	chr3	122863173	PDIA5;PDIA5	Body;Body	OpenSea
cg00045275	-0.039011	0.259705	0.281429	0.0196558	0.0243442	7.39141e-06	0.0128375	chr1	43389643			N_Shore
cg00549412	-0.0389966	0.752812	0.764027	0.0220699	0.027882	0.000198352	0.0482787	chr21	43933482	SLC37A1	5'UTR	N_Shore
cg27560922	-0.0389754	0.0839294	0.0936109	0.0125774	0.0329383	1.38574e-05	0.0169274	chr16	330267	ARHGDIG	TSS1500	Island
cg17979881	-0.0389321	0.268392	0.274123	0.0279881	0.0322025	0.000199072	0.0483489	chr18	7754943	PTPRM;PTPRM	Body;Body	OpenSea
cg25991857	-0.0389204	0.680697	0.680824	0.0232595	0.0260324	9.60618e-05	0.0366467	chr1	117239908	C1orf137	Body	OpenSea
cg10781587	-0.0388954	0.33738	0.35105	0.0371906	0.0314817	0.000161384	0.0450331	chr13	110079952			OpenSea
cg09126636	-0.0388836	0.518817	0.521522	0.0285575	0.0275767	0.000198086	0.0482766	chr1	113265753	FAM19A3;FAM19A3	Body;Body	Island
cg20716932	-0.0388782	0.365932	0.370762	0.0234904	0.0291019	8.23212e-05	0.0346512	chr20	31331814	COMMD7;COMMD7	TSS200;TSS200	S_Shore
cg22977099	-0.0388675	0.280894	0.286284	0.0385094	0.029187	1.96994e-05	0.0196587	chr1	100111422	PALMD	TSS200	OpenSea
cg12095400	-0.0388356	0.815009	0.819075	0.0532458	0.0236366	3.60296e-06	0.00954739	chr21	43025267			OpenSea
cg23012855	-0.0388115	0.692579	0.7008	0.0166744	0.0220692	3.19568e-05	0.02392	chr1	235111328			OpenSea
cg02752174	-0.0387891	0.666376	0.68539	0.0380846	0.025899	7.13218e-05	0.0325527	chr7	115812857			OpenSea
cg01731192	-0.0387477	0.405108	0.417788	0.0404867	0.0316737	0.000133039	0.0415369	chr6	35511360			OpenSea
cg27421776	-0.0387395	0.614998	0.61623	0.0300359	0.0303063	0.000143312	0.0427574	chr2	209379072			OpenSea
cg09034667	-0.0387227	0.597288	0.603525	0.0130997	0.0309737	0.000114928	0.0392519	chr3	50304957	SEMA3B;SEMA3B;SEMA3B-AS1;SEMA3B	TSS200;TSS200;TSS200;TSS1500	OpenSea
cg25343906	-0.0386958	0.33418	0.336695	0.0348078	0.026172	1.08281e-05	0.0149306	chr11	65134188			OpenSea
cg19945091	-0.0386715	0.285237	0.301367	0.0208962	0.0314562	0.000137575	0.0421727	chr20	55651597			OpenSea
cg00452395	-0.0386677	0.637206	0.642412	0.0241471	0.0300083	7.81198e-05	0.033895	chr15	58571625			OpenSea
cg27210390	-0.0386556	0.123471	0.133448	0.0238583	0.0290904	8.27804e-06	0.0133317	chr17	52978583	TOM1L1	Body	S_Shore
cg16444942	-0.0386239	0.118267	0.13361	0.0271021	0.0365018	9.74233e-05	0.037031	chr12	129309117	SLC15A4	TSS1500	S_Shore
cg09381188	-0.0385829	0.762337	0.777557	0.025115	0.0243415	2.31591e-05	0.0210635	chr6	129203484	LAMA2;LAMA2	TSS1500;TSS1500	OpenSea
cg02536698	-0.0385788	0.509415	0.517432	0.0360541	0.0315063	0.000102866	0.0377565	chr1	81510554			OpenSea
cg13743231	-0.0385442	0.639362	0.643667	0.0232435	0.0265805	9.77833e-05	0.0370767	chr10	94958683			OpenSea
cg05922501	-0.0385397	0.310504	0.327624	0.0474767	0.0319205	0.00017766	0.0465503	chr11	3636101			OpenSea
cg09230870	-0.0385175	0.582835	0.58086	0.024852	0.0297668	0.000152658	0.0438023	chr17	61216274	TANC2	Body	OpenSea
cg13201093	-0.0384467	0.695253	0.694691	0.0326747	0.0279917	0.000208536	0.0492158	chr6	51915250	PKHD1;PKHD1	Body;Body	OpenSea
cg04704348	-0.0384292	0.774221	0.775309	0.0302142	0.0265686	0.000131981	0.0413672	chr5	114540039			OpenSea
cg23687901	-0.0384035	0.135323	0.143671	0.0142764	0.0313359	6.08443e-05	0.0307164	chr11	65307960	LTBP3;LTBP3;LTBP3;LTBP3;LTBP3;LTBP3	ExonBnd;ExonBnd;ExonBnd;Body;Body;Body	Island
cg03483632	-0.0384028	0.301538	0.316166	0.0323487	0.0302315	0.000204083	0.0487158	chr11	35639276	FJX1	TSS1500	N_Shore
cg13004663	-0.0383761	0.256739	0.262308	0.0368666	0.0275833	7.57019e-05	0.0334372	chr18	7754953	PTPRM;PTPRM	Body;Body	OpenSea
cg04182215	-0.0383655	0.704431	0.705826	0.0317891	0.0280678	6.84484e-05	0.0321468	chr11	459900	PTDSS2	Body	N_Shore
cg17079738	-0.038342	0.428219	0.426603	0.0304882	0.0296995	9.41696e-05	0.0363471	chr3	187882141	LPP	5'UTR	OpenSea
cg24802078	-0.0383284	0.886955	0.899438	0.0322742	0.0276555	9.20027e-05	0.0361853	chr17	39344868			OpenSea
cg02861178	-0.0383254	0.246956	0.263555	0.0206595	0.0263019	1.04066e-05	0.0146584	chr20	10492319	C20orf94	Body	OpenSea
cg07753073	-0.0383227	0.690511	0.711175	0.0354389	0.0286426	0.000171235	0.0460205	chr12	8852517	RIMKLB;RIMKLB;RIMKLB;RIMKLB	1stExon;5'UTR;5'UTR;Body	S_Shore
cg01306563	-0.0383195	0.221716	0.232872	0.0318846	0.0284446	7.22877e-05	0.0326765	chr7	114055074	FOXP2;FOXP2;FOXP2;FOXP2;FOXP2;FOXP2	1stExon;5'UTR;5'UTR;1stExon;5'UTR;1stExon	OpenSea
cg25975038	-0.0382996	0.75022	0.769001	0.0178851	0.0233031	1.81412e-05	0.0190057	chr18	42248530			OpenSea
cg15776315	-0.038283	0.503321	0.500768	0.0281013	0.026002	3.49532e-05	0.0246259	chr1	168341908			OpenSea
cg08155354	-0.0382795	0.12926	0.13768	0.0327812	0.0329769	0.000145743	0.0430344	chr13	34391699	RFC3;RFC3	TSS1500;TSS1500	N_Shore
cg11424213	-0.0382631	0.329822	0.340023	0.0312092	0.0240235	6.71463e-05	0.0318569	chr1	65400113	JAK1	5'UTR	OpenSea
cg26409134	-0.0381781	0.500861	0.503485	0.0255938	0.0278578	0.000189851	0.0476777	chr5	110584562	CAMK4	Body	OpenSea
cg14097568	-0.0381577	0.666238	0.670244	0.0282244	0.018951	2.56735e-07	0.00256205	chr1	94792942			OpenSea
cg21035962	-0.0381269	0.36761	0.368501	0.0275443	0.0258831	2.58738e-05	0.0217318	chr13	49142310			OpenSea
cg20407861	-0.0381156	0.493207	0.502666	0.0325237	0.0265539	8.51265e-05	0.0350006	chr6	151612965	AKAP12	Body	OpenSea
cg20818807	-0.0381034	0.506203	0.506991	0.0296021	0.024833	0.000143393	0.0427574	chr4	39408711	KLB;MIR1273H	1stExon;Body	OpenSea
cg20051117	-0.0380997	0.495001	0.495335	0.0356181	0.0257852	2.7085e-05	0.0222307	chr1	226616835			OpenSea
cg22417238	-0.0380764	0.594305	0.598212	0.0254783	0.024152	2.6694e-05	0.0220565	chr2	24562021	ITSN2;ITSN2;ITSN2	5'UTR;5'UTR;5'UTR	OpenSea
cg02902617	-0.0380645	0.695687	0.708498	0.0276444	0.0242672	3.72527e-05	0.0250552	chr14	93031178	RIN3	Body	OpenSea
cg25350737	-0.0380624	0.802848	0.814021	0.0262019	0.0268455	0.000169685	0.0459357	chr12	50419875	RACGAP1;RACGAP1;RACGAP1	TSS1500;TSS1500;TSS1500	S_Shore
cg03029232	-0.0380411	0.401155	0.408287	0.0302183	0.0247507	6.89597e-05	0.0321729	chr22	38436879	POLR2F;POLR2F	Body;Body	S_Shore
cg18879772	-0.0380207	0.624392	0.626102	0.0261687	0.0281157	0.000162768	0.0451926	chr20	19246278	LOC100130264;SLC24A3	Body;Body	OpenSea
cg03754268	-0.0380151	0.710981	0.716636	0.0245109	0.029557	0.000167951	0.0456749	chr2	64407269			OpenSea
cg25596989	-0.0380019	0.546521	0.55485	0.0437886	0.0257797	7.77675e-05	0.0338418	chr10	24868920			OpenSea
cg23724935	-0.0379948	0.295208	0.306406	0.0325709	0.0297986	0.000181332	0.0469335	chr1	29505383	SFRS4	Body	N_Shelf
cg22773697	-0.0379909	0.758485	0.764834	0.0208959	0.0276977	0.000100894	0.0374721	chr1	221054430	HLX-AS1;HLX	TSS1500;Body	N_Shore
cg23834320	-0.0379666	0.555189	0.555497	0.035825	0.0279928	9.11011e-05	0.0361115	chr18	33198945			OpenSea
cg15177103	-0.0379526	0.484191	0.49953	0.0206926	0.0297802	0.00014351	0.0427574	chr2	98486046	TMEM131	Body	OpenSea
cg04964072	-0.0379412	0.57592	0.589662	0.0199411	0.0249973	5.5891e-05	0.0298617	chr1	152043705			OpenSea
cg26779378	-0.0379182	0.417872	0.430901	0.0266644	0.0308444	0.000139597	0.0424546	chr7	107300957	SLC26A4;LOC286002	TSS200;Body	N_Shore
cg08921335	-0.037909	0.427474	0.435797	0.030594	0.0279346	1.44302e-05	0.0171995	chr17	70677361	SLC39A11;SLC39A11	Body;Body	OpenSea
cg13092575	-0.0378595	0.582872	0.590602	0.0328147	0.02542	9.99078e-05	0.0373722	chr17	25786524			S_Shelf
cg14473297	-0.0378243	0.840812	0.861208	0.0346066	0.0261755	0.000197076	0.0482766	chr11	108369884	KDELC2	TSS1500	S_Shore
cg02917536	-0.0378221	0.442223	0.440287	0.018508	0.0265347	3.08384e-05	0.0236728	chr6	149642754	TAB2;TAB2;TAB2	Body;5'UTR;5'UTR	S_Shelf
cg14554869	-0.0377479	0.753029	0.764555	0.0245296	0.0270181	3.74745e-05	0.0251015	chr5	74231171			OpenSea
cg24716793	-0.0377317	0.795505	0.805182	0.0148032	0.0233104	3.9107e-05	0.0257844	chr1	61330467			OpenSea
cg17959183	-0.0377287	0.594144	0.59525	0.034692	0.0292421	0.000178168	0.0465818	chr2	26297671	RAB10	Body	OpenSea
cg16031179	-0.0377136	0.738177	0.748629	0.0220977	0.0219045	4.20033e-07	0.00346646	chr6	125363361	RNF217;RNF217;RNF217	Body;Body;Body	OpenSea
cg22478038	-0.0377082	0.788514	0.791007	0.0519437	0.0236025	9.87972e-05	0.0373222	chr5	108441644	FER;FER;FER	Body;Body;Body	OpenSea
cg14607332	-0.0376345	0.41062	0.409909	0.0268944	0.0314472	5.78845e-05	0.0302139	chr1	8658322	RERE;RERE	Body;Body	OpenSea
cg10987289	-0.0375973	0.655774	0.666588	0.0307784	0.0300623	0.000142972	0.0427574	chr17	7342238	FGF11;FGF11	Body;TSS200	S_Shore
cg13979602	-0.0375773	0.269773	0.286514	0.0254692	0.0318534	0.000167022	0.0455843	chr6	31127004	CCHCR1;CCHCR1;TCF19;TCF19;CCHCR1	TSS1500;TSS1500;5'UTR;5'UTR;TSS1500	S_Shore
cg15772366	-0.0375751	0.147115	0.1589	0.01491	0.0264271	5.11514e-06	0.0111133	chr6	111926749	TRAF3IP2;TRAF3IP2;TRAF3IP2	Body;5'UTR;5'UTR	OpenSea
cg20506944	-0.0375425	0.290853	0.293367	0.0161415	0.0266707	5.67959e-05	0.0300057	chr1	65775842	DNAJC6;DNAJC6;DNAJC6	5'UTR;Body;Body	S_Shore
cg18867923	-0.0375267	0.351118	0.366555	0.0350315	0.0271603	0.000121125	0.0401101	chr22	19755334	TBX1;TBX1	Body;Body	S_Shore
cg12160233	-0.0375124	0.907473	0.914412	0.0248904	0.0232731	5.95602e-05	0.0305204	chr10	88152782			S_Shelf
cg22105782	-0.037489	0.465024	0.475949	0.0196707	0.0275465	2.00241e-05	0.0197154	chr12	115357080			OpenSea
cg13276306	-0.0374883	0.745162	0.760706	0.0284878	0.0261171	7.49194e-05	0.0332923	chr8	108344200	ANGPT1	Body	OpenSea
cg00571442	-0.0374672	0.423264	0.427945	0.0190905	0.0284641	4.04262e-05	0.0259849	chr3	142613439			OpenSea
cg00638062	-0.0374663	0.266832	0.271946	0.0304506	0.0305461	0.000175966	0.0464148	chr8	108519393			OpenSea
cg03814902	-0.0374582	0.814174	0.824334	0.0296374	0.0211165	5.37376e-06	0.0114223	chr4	123699724			OpenSea
cg11968006	-0.0374569	0.521839	0.530515	0.0151914	0.0282547	0.000150337	0.0435924	chr4	165852929			OpenSea
cg20397901	-0.0374505	0.819661	0.826709	0.026378	0.0206689	2.72957e-06	0.00841422	chr10	16423466			OpenSea
cg05730789	-0.0374374	0.563811	0.572953	0.0255424	0.0262586	6.99628e-05	0.0322665	chr7	17193341			OpenSea
cg01874968	-0.0374194	0.339317	0.340872	0.0337371	0.0257181	9.85471e-06	0.0143977	chr1	180472686	ACBD6	TSS1500	S_Shore
cg11201398	-0.0373962	0.338502	0.354128	0.0375228	0.0294739	0.000176966	0.0464945	chr15	47891504			OpenSea
cg14190522	-0.0373259	0.753904	0.756477	0.0215606	0.0271218	8.76679e-05	0.0355001	chr9	124344221	DAB2IP	Body	OpenSea
cg16553757	-0.0372995	0.808732	0.813061	0.0170634	0.0265217	5.51664e-05	0.0296714	chr15	67007131	SMAD6;SMAD6;SMAD6	Body;Body;Body	OpenSea
cg15981851	-0.0372991	0.644185	0.660431	0.0260016	0.0220565	1.01882e-05	0.0145347	chr2	236773924	AGAP1;AGAP1	Body;Body	Island
cg10943232	-0.0372748	0.735846	0.737219	0.0334311	0.027029	0.00010212	0.03769	chr11	104642660			OpenSea
cg16094145	-0.037271	0.39226	0.408985	0.0220246	0.0255336	7.09783e-05	0.0325219	chr12	719491	NINJ2	Body	S_Shore
cg26236775	-0.0372339	0.384941	0.398943	0.031301	0.0239946	3.79533e-05	0.0253358	chr6	126110897	NCOA7;NCOA7;NCOA7;NCOA7;NCOA7	TSS1500;TSS1500;TSS1500;5'UTR;5'UTR	N_Shore
cg22587186	-0.0372164	0.558222	0.569068	0.0170171	0.0251644	5.14062e-05	0.0287087	chr6	112557272	LOC101927640;LAMA4;LAMA4;LAMA4	TSS1500;Body;Body;Body	OpenSea
cg19612570	-0.0371896	0.631628	0.647454	0.0291105	0.0270856	0.000209839	0.0493322	chr1	200443284			OpenSea
cg14999291	-0.0371836	0.135491	0.156028	0.0243858	0.0293489	0.000134227	0.0417708	chr3	39424712	SLC25A38	TSS200	Island
cg15710742	-0.037172	0.703057	0.715295	0.0170372	0.0237108	1.51616e-05	0.0175356	chr2	240302888	HDAC4	5'UTR	OpenSea
cg02261047	-0.0371719	0.18801	0.191584	0.00773971	0.0251137	6.42288e-06	0.0121597	chr16	85962182			OpenSea
cg17172877	-0.0371663	0.326368	0.337124	0.0293381	0.0262947	8.1707e-05	0.0345662	chr11	12863965	TEAD1	Body	OpenSea
cg06104408	-0.0371389	0.707088	0.710374	0.0372132	0.0264476	9.40011e-05	0.0363402	chr7	44349955	CAMK2B;CAMK2B;CAMK2B;CAMK2B;CAMK2B;CAMK2B;CAMK2B;CAMK2B	Body;Body;Body;Body;Body;Body;Body;Body	S_Shore
cg17027138	-0.0371299	0.466869	0.470763	0.0187478	0.0255843	2.32537e-05	0.0210635	chr5	55529228	ANKRD55	TSS200	OpenSea
cg05961406	-0.0371263	0.624824	0.627438	0.0380865	0.0304621	0.000170557	0.0459704	chr13	28890546	FLT1	Body	OpenSea
cg00980058	-0.0371039	0.232935	0.247348	0.0211548	0.0262472	0.000163195	0.0451957	chr1	233248709	PCNXL2	Body	OpenSea
cg03103075	-0.0370797	0.556838	0.553305	0.0279266	0.0222132	3.61192e-06	0.00954739	chr11	95896286	MAML2	Body	OpenSea
cg11900591	-0.0370717	0.758656	0.763237	0.0342563	0.0294376	0.000140003	0.042512	chr7	87905544			OpenSea
cg11116194	-0.0370283	0.431354	0.439398	0.0311199	0.0296422	0.000202721	0.0487158	chr5	58296805	PDE4D;PDE4D;PDE4D;PDE4D;PDE4D;PDE4D;PDE4D;PDE4D;PDE4D	TSS1500;Body;Body;Body;Body;Body;Body;Body;Body	OpenSea
cg18575368	-0.0370213	0.605213	0.616883	0.0258345	0.0265542	0.000153429	0.0439291	chr7	28880718			OpenSea
cg05419581	-0.0370127	0.105856	0.112183	0.0188187	0.0269816	5.49654e-06	0.0115693	chr6	155464121	TIAM2	Body	OpenSea
cg16043223	-0.0369945	0.619928	0.625221	0.0378947	0.0271922	0.000181265	0.0469335	chr6	3991029			OpenSea
cg13329912	-0.0369222	0.252834	0.254766	0.0269133	0.029584	0.000176021	0.0464148	chr6	16215786			OpenSea
cg12161848	-0.0368879	0.876702	0.873518	0.0426943	0.0249843	9.26817e-05	0.0362609	chr7	22254120	RAPGEF5	Body	OpenSea
cg08357850	-0.0368518	0.0820623	0.0925568	0.0268042	0.0335173	4.53574e-05	0.0272983	chr16	74734885	MLKL;MLKL	TSS200;TSS200	S_Shore
cg04949565	-0.0368503	0.360831	0.353051	0.0294268	0.0262893	2.67335e-05	0.0220565	chr13	23002677			OpenSea
cg23824801	-0.0368447	0.152837	0.17366	0.031214	0.0309243	0.000145395	0.0429749	chr12	54653403	CBX5;CBX5;CBX5	TSS200;TSS200;5'UTR	OpenSea
cg13115502	-0.0368186	0.644997	0.649853	0.0314764	0.0277076	0.000148408	0.0434508	chr13	34303044			OpenSea
cg08104573	-0.0368172	0.769537	0.768848	0.0540287	0.0224439	5.93942e-05	0.0304795	chr10	62900975			OpenSea
cg18024141	-0.0368082	0.414945	0.422678	0.0266985	0.0308923	0.000187518	0.0475481	chr6	152232729	ESR1;ESR1;ESR1;ESR1;ESR1;ESR1	Body;Body;Body;Body;Body;Body	OpenSea
cg08206536	-0.0368046	0.143995	0.164357	0.019469	0.0304193	0.000170437	0.0459688	chr3	39424697	SLC25A38	TSS200	Island
cg17980119	-0.0367875	0.170667	0.178591	0.0177027	0.0224303	3.14058e-07	0.00288924	chr2	219472607	PLCD4	TSS200	OpenSea
cg26965275	-0.0367732	0.229198	0.240631	0.0239791	0.0236795	2.90798e-05	0.0228898	chr18	57365116	CCBE1	TSS1500	S_Shore
cg04544489	-0.0367643	0.505797	0.51962	0.0186846	0.0257896	1.54276e-05	0.0175356	chr1	210619904	HHAT;HHAT;HHAT;HHAT;HHAT;HHAT	Body;Body;Body;Body;Body;Body	OpenSea
cg06078349	-0.0367461	0.525271	0.52347	0.031148	0.0261145	4.30817e-05	0.026899	chr4	56275929	TMEM165;TMEM165	Body;Body	OpenSea
cg26393977	-0.0367251	0.735302	0.742489	0.0288709	0.0250213	2.05917e-05	0.0198703	chr8	37612713	ERLIN2	3'UTR	OpenSea
cg13697985	-0.0367045	0.803989	0.815166	0.0233263	0.0205794	9.42994e-06	0.0140661	chr13	111563121	ANKRD10;ANKRD10;ANKRD10;ANKRD10;ANKRD10;ANKRD10;ANKRD10;ANKRD10	ExonBnd;ExonBnd;ExonBnd;ExonBnd;Body;Body;Body;Body	N_Shelf
cg11385938	-0.0366549	0.668152	0.68007	0.0271486	0.0244507	7.55908e-06	0.0129319	chr7	6432590	RAC1;RAC1	Body;Body	OpenSea
cg13958770	-0.0366382	0.610926	0.614982	0.0385263	0.0248532	0.000198104	0.0482766	chr3	193881623			OpenSea
cg12761144	-0.0366376	0.158802	0.175338	0.0231926	0.0324263	0.000193948	0.0480205	chr13	107448853			OpenSea
cg12128259	-0.0366164	0.802898	0.8142	0.0242232	0.0254808	3.92931e-05	0.0257901	chr3	140910761			OpenSea
cg02213139	-0.0366095	0.236754	0.243799	0.0354505	0.0241313	8.40263e-05	0.0349102	chr1	85527754	WDR63	TSS1500	OpenSea
cg20276281	-0.0365944	0.774254	0.791132	0.0186828	0.0285296	0.000144119	0.0427574	chr1	246352420	SMYD3;SMYD3	Body;Body	OpenSea
cg19641966	-0.0365569	0.409606	0.407596	0.0197137	0.0251252	6.02895e-05	0.0306353	chr7	18191185	HDAC9	5'UTR	OpenSea
cg13075561	-0.0365193	0.319497	0.325574	0.0312052	0.0284862	0.000112993	0.039082	chr12	33560122	SYT10	Body	OpenSea
cg04528378	-0.0365014	0.42327	0.429371	0.0319572	0.0243025	0.000194895	0.0481499	chr7	106373036			OpenSea
cg24284571	-0.0364986	0.660792	0.672628	0.0272494	0.0214826	0.000121037	0.0401036	chr10	682693	DIP2C	Body	N_Shelf
cg10464462	-0.036486	0.65895	0.675494	0.0250835	0.026391	0.000210386	0.0494298	chr17	33417059	RFFL	TSS1500	S_Shore
cg21307352	-0.0364405	0.236763	0.247452	0.0181339	0.031158	0.000178625	0.0466219	chr9	74102221			OpenSea
cg12891543	-0.0364191	0.599956	0.600472	0.0273663	0.0252915	5.46281e-05	0.0295354	chr16	53958626	FTO	Body	OpenSea
cg25813711	-0.0364019	0.408155	0.417414	0.0153376	0.0266672	0.000150682	0.0436178	chr11	28581244			OpenSea
cg23904581	-0.0363979	0.0854877	0.0998819	0.0234517	0.035266	6.96039e-05	0.0322665	chr15	45571526	LOC101928414	TSS200	OpenSea
cg11857310	-0.0363848	0.691187	0.701908	0.0324733	0.0262526	0.000124989	0.0404792	chr7	114292307	MIR3666;FOXP2;FOXP2;FOXP2;FOXP2;FOXP2;FOXP2;FOXP2;FOXP2	TSS1500;Body;Body;Body;Body;Body;Body;Body;Body	OpenSea
cg09894383	-0.0363687	0.638253	0.648627	0.0425563	0.0227545	0.000116453	0.039398	chr16	82067445	HSD17B2	TSS1500	OpenSea
cg16860308	-0.0363665	0.733913	0.751604	0.0365396	0.0238752	0.000132733	0.041524	chr3	158537311	MFSD1;MFSD1;MFSD1;MFSD1;MFSD1	Body;Body;Body;Body;Body	OpenSea
cg22624306	-0.0363527	0.770634	0.787741	0.0216415	0.0209394	2.80038e-05	0.0226158	chr8	104276939			OpenSea
cg03401826	-0.0363472	0.42296	0.431333	0.0365737	0.027144	0.000131781	0.0413672	chr1	246119601	SMYD3;SMYD3	Body;Body	OpenSea
cg18330875	-0.036314	0.408566	0.401195	0.0218566	0.0252721	9.03792e-05	0.0360213	chr12	107746401	BTBD11	Body	OpenSea
cg22406102	-0.0363058	0.677524	0.678585	0.0197404	0.023841	4.39603e-05	0.0271193	chr6	139947852			OpenSea
cg23617760	-0.0363008	0.827293	0.841564	0.0388496	0.0246239	4.21753e-05	0.0265271	chr16	84681507	KLHL36	TSS1500	N_Shore
cg06723863	-0.0362462	0.0643194	0.0799264	0.0320529	0.0412174	0.000203301	0.0487158	chr16	68270129	ESRP2;ESRP2	1stExon;5'UTR	Island
cg21375042	-0.0362399	0.296792	0.304008	0.0190584	0.0286469	0.000160057	0.0448781	chr6	112210381			OpenSea
cg26547816	-0.0362192	0.779955	0.778884	0.0316725	0.0244332	0.000107856	0.0384604	chr5	142527658	ARHGAP26;ARHGAP26	Body;Body	OpenSea
cg20064370	-0.0362043	0.39563	0.407486	0.0299419	0.024958	3.94162e-05	0.0257901	chr11	47733615	AGBL2	Body	N_Shelf
cg03200650	-0.0361965	0.748036	0.761249	0.0384751	0.0246182	0.000186704	0.0474644	chr5	171702745	UBTD2	Body	OpenSea
cg21685020	-0.0361817	0.815118	0.826141	0.0241324	0.0198992	1.13865e-05	0.0152714	chr8	6265524	LOC100287015;MCPH1;MCPH1;MCPH1	TSS1500;Body;Body;Body	S_Shore
cg08324115	-0.0361433	0.594183	0.612456	0.0214827	0.0261811	8.13965e-05	0.034503	chr16	57450784			OpenSea
cg21480743	-0.03614	0.122163	0.140491	0.0227367	0.0214868	5.80306e-06	0.0118518	chr10	89621419	KILLIN;KILLIN	1stExon;3'UTR	N_Shore
cg27489916	-0.0361118	0.289921	0.298139	0.0129384	0.0222538	4.31176e-06	0.0103459	chr2	160793204			OpenSea
cg06134471	-0.0360854	0.301031	0.318632	0.0230008	0.0277395	0.00014672	0.0431685	chr14	51560134	TRIM9;TRIM9	Body;Body	Island
cg01659184	-0.0360301	0.696247	0.705763	0.024419	0.0281122	0.000199719	0.0484004	chr6	109127593			OpenSea
cg09471310	-0.0360191	0.789263	0.802392	0.0288124	0.023898	0.000205572	0.0488249	chr2	46642590			OpenSea
cg13955065	-0.036018	0.326257	0.331684	0.0185811	0.0266653	5.51023e-05	0.0296714	chr14	54833956			OpenSea
cg14635573	-0.0359742	0.552785	0.561933	0.0221031	0.0274659	0.000189767	0.0476777	chr5	153652900	GALNT10	Body	OpenSea
cg24386849	-0.0359394	0.670079	0.684038	0.0230858	0.0325305	0.000107253	0.0384153	chr4	82326102			OpenSea
cg26434370	-0.0359327	0.626894	0.63502	0.0431487	0.0249189	0.000159791	0.0448781	chr16	10909361	FAM18A	Body	N_Shelf
cg23353374	-0.0358982	0.501714	0.507693	0.0213276	0.0274448	0.000176611	0.046422	chr4	15693171			OpenSea
cg18160677	-0.0358769	0.206595	0.203627	0.016908	0.0279902	2.44832e-05	0.0212865	chr18	20939027	TMEM241	Body	OpenSea
cg08696470	-0.0358299	0.202521	0.210269	0.0356482	0.0283112	0.000191195	0.0477033	chr17	2496187	PAFAH1B1	TSS1500	N_Shore
cg10711778	-0.0358193	0.195216	0.20409	0.0327091	0.0291959	8.61962e-05	0.0351444	chr2	202317236	STRADB;TRAK2	5'UTR;TSS1500	S_Shore
cg07819366	-0.0357819	0.424865	0.425511	0.0316208	0.0262475	3.30641e-05	0.0240627	chr2	111943865			OpenSea
cg26055299	-0.0357519	0.54674	0.556933	0.0261138	0.0258791	2.66901e-05	0.0220565	chr13	77934615			OpenSea
cg13952315	-0.0357328	0.652954	0.648566	0.0139456	0.027351	0.000126914	0.0406997	chr18	61635745			N_Shore
cg15709418	-0.0357295	0.478245	0.487348	0.0229811	0.029048	0.000144016	0.0427574	chr11	7593838	PPFIBP2	Body	OpenSea
cg13881655	-0.035713	0.70568	0.707837	0.0266164	0.0277679	0.000126157	0.0406691	chr19	9880283	ZNF846	TSS1500	S_Shore
cg10090732	-0.0356936	0.698354	0.709113	0.0202507	0.0252245	8.44575e-05	0.0349698	chr10	5652147			OpenSea
cg23514375	-0.0356661	0.414729	0.422884	0.0220638	0.025007	9.31446e-05	0.0362609	chr13	114129039	DCUN1D2	Body	OpenSea
cg12171165	-0.0356429	0.75681	0.768256	0.0284233	0.0306046	0.000144109	0.0427574	chr9	126512024	DENND1A;DENND1A	Body;Body	OpenSea
cg27370402	-0.0356302	0.785415	0.789134	0.0274428	0.0257365	5.15493e-05	0.0287087	chr14	70093261	SUSD6	5'UTR	OpenSea
cg21525627	-0.0356252	0.779899	0.792028	0.0359932	0.0287739	0.000131822	0.0413672	chr12	77149647			OpenSea
cg02382755	-0.0356223	0.862827	0.878626	0.0235918	0.0202635	2.58408e-06	0.00817508	chr3	101875283			OpenSea
cg20791928	-0.0356123	0.462309	0.471485	0.034701	0.0278047	0.00020433	0.0487158	chr6	101002295	ASCC3	Body	OpenSea
cg05239310	-0.0355205	0.181966	0.194183	0.0111186	0.0281396	6.19654e-05	0.0309187	chr14	95651984	CLMN	3'UTR	OpenSea
cg20509726	-0.0355082	0.476032	0.473427	0.033438	0.0290274	0.000149949	0.0435861	chr2	224845011	SERPINE2;SERPINE2;SERPINE2;SERPINE2;SERPINE2;SERPINE2;SERPINE2;SERPINE2	ExonBnd;ExonBnd;ExonBnd;ExonBnd;Body;Body;Body;Body	OpenSea
cg22766308	-0.0354423	0.709982	0.71816	0.0256956	0.0293368	0.000114308	0.0392433	chr15	37076407	C15orf41;C15orf41;C15orf41	Body;Body;Body	OpenSea
cg16668651	-0.035426	0.802763	0.803473	0.0177457	0.0281852	0.000141605	0.0426878	chr15	81316319			OpenSea
cg22825230	-0.0354117	0.511049	0.523946	0.0194931	0.0262031	7.77282e-05	0.0338418	chr20	57798303	ZNF831	Body	S_Shore
cg06461649	-0.0354016	0.460686	0.4632	0.0240025	0.027003	9.78323e-05	0.0370767	chr3	122862913	PDIA5;PDIA5	Body;Body	OpenSea
cg05347500	-0.0353827	0.414125	0.426011	0.0210512	0.0284849	9.90601e-05	0.0373273	chr4	79567681	LINC01094;LINC01094;LINC01094;LINC01094;LINC01094;LINC01094	Body;Body;Body;Body;Body;Body	OpenSea
cg11778452	-0.0353494	0.536124	0.544218	0.0214071	0.0215424	1.32249e-05	0.0164621	chr1	145649229	RNF115;NBPF20;NBPF10;NBPF10	Body;Body;Body;Body	OpenSea
cg09571762	-0.0352704	0.121677	0.134076	0.0303132	0.0290573	0.000129094	0.0409885	chr12	39539558			S_Shore
cg13944205	-0.0352668	0.886412	0.898655	0.0299834	0.0267034	0.000153397	0.0439291	chr17	34245111	RDM1;RDM1;RDM1;RDM1;RDM1;RDM1;RDM1;RDM1;RDM1;RDM1;RDM1	Body;Body;Body;3'UTR;3'UTR;3'UTR;3'UTR;Body;3'UTR;3'UTR;Body	OpenSea
cg10708102	-0.0352503	0.727402	0.734287	0.0215212	0.0239302	2.77223e-05	0.0224517	chr1	198575509			OpenSea
cg17982038	-0.0352497	0.600887	0.600727	0.0250209	0.0273592	0.000147434	0.0432518	chr15	37136938			OpenSea
cg11605927	-0.0352253	0.779744	0.791756	0.0480738	0.0251422	9.18125e-05	0.0361831	chr18	57397169			OpenSea
cg11792728	-0.0352126	0.648119	0.658597	0.018735	0.0224346	2.32236e-05	0.0210635	chr3	124910812	SLC12A8;SLC12A8	Body;Body	OpenSea
cg14147489	-0.035211	0.410493	0.421835	0.0208261	0.029885	0.000149203	0.0434967	chr17	62087008	ICAM2;ICAM2;ICAM2;ICAM2	5'UTR;5'UTR;5'UTR;5'UTR	OpenSea
cg13176785	-0.0352083	0.632865	0.639461	0.0176036	0.0237545	3.40178e-05	0.0244275	chr2	46299096	PRKCE	Body	OpenSea
cg06366374	-0.0351999	0.546914	0.561356	0.0363466	0.0226017	0.000134492	0.0417928	chr6	6543659	LOC285780	Body	N_Shelf
cg23243991	-0.0351816	0.0970745	0.112167	0.0208783	0.0306619	0.000202061	0.0486634	chr12	10827394	STYK1	TSS1500	S_Shore
cg23381749	-0.0351415	0.0878721	0.0950788	0.0224137	0.0336385	4.3797e-05	0.027087	chr12	130645423			Island
cg19063162	-0.0351281	0.45473	0.455702	0.0243899	0.0276171	9.78586e-05	0.0370767	chr18	29009801			OpenSea
cg03920999	-0.0351187	0.663174	0.671061	0.0356324	0.0266137	0.000141186	0.0426333	chr3	10334760	GHRLOS;GHRL;GHRL;GHRLOS;GHRLOS;GHRL;GHRL;GHRL;GHRL;GHRL;GHRLOS;GHRL;GHRL;GHRL	Body;TSS200;TSS200;Body;Body;TSS200;TSS200;TSS200;TSS200;TSS200;Body;TSS200;TSS200;TSS200	OpenSea
cg01856529	-0.0350857	0.20954	0.225534	0.0229448	0.0271739	5.12776e-05	0.0286851	chr12	54653091	CBX5;CBX5;CBX5;CBX5	1stExon;5'UTR;5'UTR;5'UTR	OpenSea
cg10712749	-0.0350821	0.607668	0.606249	0.0231623	0.0275953	0.000105512	0.0383004	chr11	126310486	KIRREL3;KIRREL3;KIRREL3	Body;Body;Body	OpenSea
cg03111792	-0.0350775	0.537663	0.540216	0.0245295	0.0248268	0.0001025	0.03769	chr3	192587256	MB21D2	Body	OpenSea
cg01805035	-0.0350599	0.214155	0.221411	0.0224267	0.0199568	1.13362e-06	0.00560117	chr4	169506761	PALLD;PALLD	Body;Body	OpenSea
cg23004038	-0.0350534	0.935705	0.949134	0.042178	0.0177424	4.26956e-05	0.0267145	chr11	5537331	UBQLNL	1stExon	OpenSea
cg10159830	-0.0350528	0.368657	0.375762	0.0228413	0.0271204	0.000188687	0.0476337	chr9	950347	DMRT1	Body	OpenSea
cg19390582	-0.0350517	0.599542	0.604424	0.0216159	0.0242839	0.000112311	0.0390128	chr19	16740428	MED26	TSS1500	S_Shore
cg10999157	-0.0350406	0.228642	0.229578	0.0241292	0.026126	0.000161672	0.045092	chr7	74020711			N_Shore
cg25835307	-0.0350378	0.109386	0.131513	0.0129711	0.0294971	6.73278e-05	0.031866	chr11	87908134	RAB38	Body	N_Shore
cg02168792	-0.0350312	0.401209	0.413263	0.0363112	0.027926	0.000110494	0.0387849	chr12	120663936	PXN;PXN;PXN;PXN	Body;Body;Body;5'UTR	OpenSea
cg05316463	-0.0350087	0.194215	0.2072	0.0206407	0.0225653	1.50902e-05	0.0174898	chr14	95786663	CLMN	TSS1500	S_Shore
cg14012610	-0.0349504	0.661242	0.670372	0.0181781	0.0259363	0.000123569	0.0403208	chr3	48673451	SLC26A6;SLC26A6;SLC26A6	TSS1500;TSS1500;TSS1500	S_Shore
cg17142344	-0.0349377	0.758999	0.768369	0.0250688	0.0233021	5.01821e-05	0.0286558	chr6	8493186	LOC100506207;LOC100506207	Body;Body	OpenSea
cg08033845	-0.0349168	0.862074	0.867228	0.0470099	0.0168993	5.04174e-06	0.0109944	chr14	105286102	MGC23270	TSS1500	S_Shelf
cg06530848	-0.0348496	0.528239	0.529706	0.0203204	0.0220951	0.000110759	0.0387849	chr2	42161733	LOC101929723;LOC101929723	TSS1500;TSS1500	OpenSea
cg13117590	-0.0348435	0.668824	0.679414	0.0284252	0.0256161	0.000124077	0.0403391	chr6	3981622			OpenSea
cg20460227	-0.0348423	0.66977	0.673916	0.0158908	0.0264923	0.000110457	0.0387849	chr2	120452632			OpenSea
cg15815827	-0.0348414	0.605317	0.615908	0.0190978	0.0202089	1.63324e-05	0.0180741	chr20	61546407	DIDO1;DIDO1;DIDO1;DIDO1	5'UTR;5'UTR;5'UTR;5'UTR	S_Shelf
cg23863177	-0.034822	0.526816	0.533726	0.0316544	0.023263	0.000199809	0.0484004	chr1	64811486			OpenSea
cg20922652	-0.0348202	0.765569	0.755226	0.0173373	0.0301306	0.000204026	0.0487158	chr13	106779384			OpenSea
cg01835725	-0.0348039	0.413054	0.426171	0.0177604	0.0194601	1.41963e-06	0.00625334	chr3	52002500	PCBP4	TSS1500	OpenSea
cg21357383	-0.0348008	0.755793	0.757726	0.0286036	0.0272016	0.00017192	0.0460316	chr6	111094740	CDK19;CDK19;CDK19;CDK19	5'UTR;5'UTR;Body;Body	OpenSea
cg08502118	-0.0347589	0.670386	0.681788	0.0316186	0.0237765	7.19181e-05	0.0326728	chr3	109845136			OpenSea
cg22987766	-0.0346855	0.429649	0.436684	0.0212505	0.0248623	2.97058e-05	0.0231802	chr8	97414170			OpenSea
cg11649981	-0.0346231	0.219324	0.2253	0.0249015	0.0223108	8.80315e-05	0.0355588	chr5	174178104			N_Shore
cg18250864	-0.0345747	0.651186	0.658905	0.0242086	0.0226888	2.49891e-05	0.0214509	chr1	246621463	SMYD3	Body	OpenSea
cg03260991	-0.0345562	0.838238	0.843481	0.0270705	0.0240606	0.000108933	0.0385444	chr19	7539710	LOC100128573	TSS1500	N_Shelf
cg15747256	-0.0345523	0.576508	0.574035	0.0210156	0.0269693	0.000127353	0.0408182	chr4	82426691			OpenSea
cg05244428	-0.0345468	0.649702	0.656822	0.0268661	0.0233721	4.54584e-05	0.0272993	chr6	101008489	ASCC3	Body	OpenSea
cg21540743	-0.0345269	0.825552	0.838199	0.0144099	0.0232673	1.54098e-05	0.0175356	chr10	5989258			OpenSea
cg06668604	-0.0345233	0.601858	0.610499	0.0170042	0.0262957	0.000132715	0.041524	chr20	11876121	BTBD3;BTBD3;BTBD3	5'UTR;Body;5'UTR	S_Shelf
cg07020967	-0.034515	0.526979	0.530307	0.0216153	0.0274139	0.000181379	0.0469335	chr12	44410498	TMEM117	Body	OpenSea
cg11765877	-0.0345035	0.19698	0.210328	0.0224946	0.0199007	5.72932e-07	0.00393516	chr1	216367307	USH2A;USH2A	Body;Body	OpenSea
cg10797095	-0.0344852	0.847973	0.857638	0.0191377	0.0248394	0.000192408	0.0478203	chr12	107882710	BTBD11	Body	OpenSea
cg19015832	-0.0344707	0.778815	0.786709	0.0241817	0.0238223	0.000139904	0.0425039	chr12	123215940	HCAR1	TSS1500	OpenSea
cg21624165	-0.0344553	0.898491	0.902642	0.0267201	0.0215557	0.000160763	0.0449326	chr5	178411451	GRM6	Body	N_Shore
cg13166535	-0.0344087	0.508658	0.518199	0.0182009	0.0253619	0.000130259	0.0411449	chr10	100056716			OpenSea
cg15437810	-0.0343755	0.774939	0.7859	0.0297236	0.0212964	6.72517e-06	0.0124127	chr15	55972694	PRTG;PRTG	ExonBnd;Body	OpenSea
cg08232668	-0.0343504	0.532736	0.53518	0.0176374	0.0221331	0.000141887	0.0426878	chr10	94958772			OpenSea
cg05863637	-0.0343382	0.731486	0.734189	0.0303189	0.0253747	0.000205858	0.0488731	chr12	130529650			S_Shelf
cg24828956	-0.0343227	0.542747	0.551831	0.031836	0.0243512	0.000150202	0.0435861	chr18	52385380			OpenSea
cg12232926	-0.0342675	0.639153	0.654535	0.019241	0.0246686	9.53305e-05	0.0365549	chr10	79650033	DLG5	Body	OpenSea
cg09736934	-0.0342459	0.79212	0.805268	0.018869	0.0217168	1.95934e-05	0.0196504	chr20	32232543	CBFA2T2;CBFA2T2;CBFA2T2	3'UTR;3'UTR;3'UTR	S_Shore
cg21913825	-0.0342409	0.723931	0.729243	0.0277718	0.0232981	0.000179255	0.0466587	chr1	207777825	CR1;CR1	Body;Body	OpenSea
cg10689249	-0.0342176	0.609887	0.618886	0.0275559	0.0257132	0.000131363	0.0413603	chr20	24125138			OpenSea
cg25423174	-0.0342026	0.282595	0.294678	0.0193134	0.0261229	7.59898e-05	0.0334939	chr3	12236303			OpenSea
cg09397583	-0.0341953	0.505037	0.508515	0.026904	0.0259228	0.000170709	0.0459767	chr7	135178205	CNOT4;CNOT4;CNOT4;CNOT4;CNOT4;CNOT4	5'UTR;5'UTR;5'UTR;5'UTR;5'UTR;5'UTR	OpenSea
cg26175410	-0.0341469	0.561108	0.560304	0.0334316	0.0253382	9.29383e-05	0.0362609	chr17	74233903	RNF157	Body	N_Shore
cg02754713	-0.0341289	0.775856	0.780516	0.0151805	0.021284	8.52522e-05	0.0350183	chr15	57087733			OpenSea
cg03898408	-0.034096	0.588668	0.595858	0.0221994	0.021659	4.8738e-05	0.0283729	chr5	66602283			OpenSea
cg25014419	-0.0340682	0.73054	0.732342	0.0153213	0.0236785	4.11648e-05	0.026316	chr2	130516425			OpenSea
cg04439911	-0.0339978	0.883981	0.891263	0.0458329	0.0188371	3.2674e-05	0.0239574	chr12	39274349	CPNE8	Body	OpenSea
cg25598488	-0.0339703	0.885104	0.892735	0.0301259	0.0215624	2.89786e-05	0.0228613	chr12	34258505			N_Shelf
cg06870165	-0.0339448	0.428329	0.435632	0.0224152	0.0210048	8.64084e-06	0.0134925	chr2	106414127	NCK2;NCK2	5'UTR;5'UTR	OpenSea
cg02272851	-0.0339443	0.889628	0.909316	0.0294697	0.0215694	5.62256e-05	0.0300057	chr10	3797471			OpenSea
cg09250976	-0.0339363	0.661826	0.662352	0.0363485	0.0233894	0.000160795	0.0449326	chr17	37927002	IKZF3;IKZF3;IKZF3;IKZF3;IKZF3;IKZF3;IKZF3;IKZF3;IKZF3;IKZF3;IKZF3;IKZF3;IKZF3;IKZF3;IKZF3;IKZF3	Body;Body;Body;Body;Body;Body;Body;Body;Body;Body;Body;Body;Body;Body;Body;Body	OpenSea
cg18837066	-0.0339341	0.337104	0.343015	0.0238279	0.0259242	3.95759e-05	0.0257901	chr7	16117789			OpenSea
cg25758708	-0.0338878	0.425754	0.423594	0.023915	0.0254467	9.50697e-05	0.0365373	chr2	231729032	ITM2C;ITM2C;ITM2C;ITM2C;ITM2C	TSS1500;TSS1500;TSS1500;TSS1500;TSS1500	N_Shore
cg08090640	-0.0338739	0.334343	0.33678	0.0276515	0.0278103	0.00021416	0.0497998	chr17	41159289	IFI35	Body	OpenSea
cg01892560	-0.0338393	0.598204	0.609565	0.0263368	0.0237374	0.000169772	0.0459357	chr3	171051597	TNIK;TNIK;TNIK;TNIK;TNIK;TNIK;TNIK;TNIK	Body;Body;Body;Body;Body;Body;Body;Body	OpenSea
cg05883620	-0.0338186	0.598309	0.604375	0.0289138	0.0212694	7.72019e-05	0.0337891	chr4	86006426			OpenSea
cg25866173	-0.0338052	0.278528	0.294984	0.029455	0.0240273	0.000192606	0.0478256	chr10	105615767	SH3PXD2A	TSS1500	S_Shore
cg04924453	-0.0337958	0.257008	0.265049	0.0226669	0.0204325	7.57753e-06	0.0129319	chr1	172987127			OpenSea
cg16924779	-0.0337919	0.507115	0.513809	0.0346636	0.0263513	0.000185896	0.0473817	chr6	147235737	STXBP5-AS1	Body	OpenSea
cg18418523	-0.0337612	0.52571	0.537057	0.0193646	0.0226744	6.34473e-05	0.0312866	chr2	219993334	NHEJ1	Body	OpenSea
cg25363085	-0.0337414	0.495187	0.500073	0.0137692	0.0283502	0.000188824	0.0476337	chr18	10453667	APCDD1	TSS1500	N_Shore
cg00404999	-0.0337202	0.364066	0.367591	0.0334687	0.0306114	0.000183797	0.0471325	chr10	121420246	BAG3	Body	OpenSea
cg02377915	-0.0337111	0.694566	0.700106	0.0284601	0.0216821	3.73357e-05	0.0250552	chr22	22307573	PPM1F	TSS1500	S_Shore
cg00686083	-0.0337052	0.102951	0.11766	0.0286881	0.0318332	0.000166138	0.0454972	chr6	33421476	ZBTB9	TSS1500	N_Shore
cg06287897	-0.0337004	0.831519	0.842909	0.0382061	0.0155154	3.59748e-06	0.00954739	chr14	21271485	RNASE1;RNASE1;RNASE1;RNASE1	TSS1500;TSS1500;TSS1500;TSS1500	OpenSea
cg03399783	-0.0336977	0.455187	0.4709	0.0267	0.0235164	8.27601e-05	0.0347558	chr3	69062163	C3orf64	5'UTR	Island
cg16444542	-0.03369	0.816092	0.815574	0.0177108	0.0261338	0.000150607	0.0436174	chr21	35918983	RCAN1;RCAN1;RCAN1	Body;Body;5'UTR	OpenSea
cg23946695	-0.0336773	0.103014	0.117736	0.0194935	0.0237917	2.45084e-05	0.0212865	chr6	1609223	FOXC1	TSS1500	Island
cg09052171	-0.0336769	0.802172	0.810744	0.0224622	0.0229342	6.04033e-05	0.0306353	chr10	123062260			OpenSea
cg01555693	-0.0336597	0.881843	0.886239	0.0241499	0.0224561	7.74773e-05	0.0338359	chr1	226295105			N_Shelf
cg14025020	-0.0336574	0.682821	0.682832	0.0287511	0.0215459	2.65375e-05	0.0220565	chr5	118510568	DMXL1;DMXL1;DMXL1	Body;Body;Body	OpenSea
cg18026427	-0.0336189	0.242707	0.247327	0.024379	0.0249196	7.22899e-05	0.0326765	chr2	191416854			OpenSea
cg04839974	-0.0335979	0.588034	0.588388	0.0285929	0.0265841	0.000156464	0.0444203	chr9	114664309	UGCG	Body	OpenSea
cg14651504	-0.0335428	0.472359	0.488357	0.0157465	0.0278683	0.000212523	0.0496476	chr13	50961428			OpenSea
cg23256188	-0.0335176	0.548397	0.558282	0.0338981	0.0230379	0.000105906	0.0383256	chr21	37618456	DOPEY2	Body	S_Shore
cg22691913	-0.0334794	0.415218	0.419046	0.0254324	0.0246418	5.06972e-05	0.0286851	chr7	41639589			OpenSea
cg21157904	-0.0334677	0.571287	0.575307	0.0325715	0.0219475	4.36153e-05	0.0270393	chr9	100837807	TRIM14;NANS	3'UTR;Body	OpenSea
cg09528440	-0.0334583	0.642633	0.652258	0.0181667	0.0235736	1.42403e-05	0.0171812	chr18	77441236	CTDP1;CTDP1;CTDP1	TSS200;Body;Body	S_Shore
cg17554416	-0.0334549	0.803624	0.813505	0.0220052	0.0282023	0.000210595	0.0494587	chr7	112258563	LOC100996249;LOC100996249	Body;Body	OpenSea
cg16106561	-0.0334527	0.813708	0.825676	0.0404341	0.0219231	0.00014917	0.0434967	chr8	71158616	NCOA2	5'UTR	OpenSea
cg21379639	-0.0334073	0.204534	0.22324	0.0198518	0.0252351	0.000134511	0.0417928	chr3	49056420	DALRD3;DALRD3;NDUFAF3	5'UTR;TSS1500;TSS1500	N_Shore
cg12584537	-0.0334001	0.669788	0.672518	0.0253938	0.023393	0.000207989	0.0491737	chr6	35771841	LHFPL5	TSS1500	N_Shore
cg13883696	-0.0333869	0.445702	0.461046	0.0226467	0.021705	5.5736e-05	0.029833	chr1	61519888			Island
cg19870914	-0.0333567	0.73184	0.746385	0.0176071	0.0217092	0.000136396	0.0420609	chr14	66413288			OpenSea
cg11390468	-0.0333189	0.192771	0.20423	0.0216159	0.0296214	0.000144095	0.0427574	chr3	107940784	IFT57	Body	N_Shore
cg07273980	-0.0333078	0.431754	0.442531	0.0242718	0.0236008	0.000203566	0.0487158	chr15	81718814	TMC3-AS1	Body	OpenSea
cg05655613	-0.0333002	0.66506	0.677455	0.0357393	0.023447	0.000180211	0.0468124	chr11	105101601			OpenSea
cg24410214	-0.0332933	0.150354	0.171113	0.0357246	0.0261231	6.20919e-05	0.0309253	chr2	202097173	CASP8;CASP8;CASP8;CASP8	TSS1500;TSS1500;TSS1500;TSS1500	OpenSea
cg12600987	-0.0332862	0.299428	0.314955	0.0265841	0.0257869	0.000214895	0.0499116	chr15	97862657			OpenSea
cg08241531	-0.0332853	0.449355	0.452684	0.0165326	0.0189121	1.0074e-05	0.0144668	chr9	95921943			OpenSea
cg27218896	-0.0332837	0.762453	0.760179	0.0282913	0.0241226	6.5012e-05	0.0313496	chr2	183925348			OpenSea
cg11411912	-0.0332799	0.761436	0.763153	0.0165564	0.0210185	2.05297e-06	0.00742221	chr6	4087342	C6orf201;C6orf201;C6orf201	5'UTR;Body;Body	OpenSea
cg24834199	-0.0332481	0.878426	0.889294	0.0327756	0.0197038	4.16461e-05	0.026388	chr1	225613299	LBR;LBR	5'UTR;5'UTR	N_Shore
cg17583118	-0.0332366	0.76824	0.769983	0.0321575	0.024639	0.000116498	0.039398	chr5	111333193	NREP-AS1	Body	OpenSea
cg26294431	-0.0332356	0.104967	0.119222	0.0191236	0.0224381	1.26179e-06	0.00589617	chr2	213400869	ERBB4;ERBB4	Body;Body	N_Shore
cg26174398	-0.0332135	0.542964	0.538552	0.0260551	0.0215913	2.64303e-05	0.0220565	chr14	55590040			OpenSea
cg12999941	-0.0331933	0.562635	0.564699	0.0230257	0.0257289	0.000113046	0.039082	chr3	50304930	SEMA3B;SEMA3B	TSS200;TSS200	OpenSea
cg19244790	-0.0331827	0.350993	0.363593	0.0148225	0.0207517	7.07907e-06	0.0126304	chr2	192111082	MYO1B;MYO1B;MYO1B	5'UTR;5'UTR;5'UTR	S_Shore
cg13820281	-0.0331811	0.849103	0.854065	0.0324961	0.0204069	0.00014372	0.0427574	chr9	108414597			N_Shelf
cg14870461	-0.0331798	0.239737	0.250285	0.0284379	0.0240506	8.3353e-05	0.0347671	chr3	69062103	C3orf64	5'UTR	N_Shore
cg15746843	-0.0331671	0.820837	0.830601	0.0264889	0.0227892	0.000114026	0.0391903	chr1	246749872	CNST;CNST	5'UTR;5'UTR	OpenSea
cg04481283	-0.0331655	0.308976	0.318421	0.0270272	0.0275525	0.000129567	0.0410807	chr4	188050141			OpenSea
cg11220502	-0.0331406	0.562002	0.560676	0.0263562	0.0235874	0.000108705	0.03851	chr13	107146071	EFNB2	Body	S_Shore
cg04239613	-0.0331399	0.551018	0.554984	0.0183882	0.0258348	0.000210897	0.049471	chr6	160115480	SOD2;SOD2;SOD2	TSS1500;TSS1500;TSS1500	S_Shore
cg00579751	-0.0331392	0.805945	0.821091	0.019358	0.0231193	4.58485e-05	0.0272993	chr3	4790361	ITPR1;ITPR1;ITPR1	Body;Body;Body	OpenSea
cg13979305	-0.0331171	0.0802273	0.0863498	0.0191231	0.0312343	1.24105e-05	0.0160932	chr4	2421218	ZFYVE28	TSS1500	S_Shore
cg10072328	-0.0330987	0.178921	0.185973	0.0194485	0.0203935	3.5422e-07	0.00311281	chr15	95286906			OpenSea
cg27010079	-0.0330937	0.344182	0.350527	0.0260471	0.0259624	0.000100089	0.0373989	chr1	94529263	ABCA4	Body	OpenSea
cg10210369	-0.0330878	0.208084	0.218506	0.0269134	0.0236961	3.90409e-05	0.0257844	chr15	90197924	KIF7	5'UTR	N_Shore
cg21767391	-0.0330783	0.434668	0.440602	0.0223974	0.02674	0.000138884	0.0423297	chr11	7593792	PPFIBP2	Body	OpenSea
cg21430515	-0.0330723	0.880931	0.893008	0.0182801	0.0201786	6.20874e-06	0.0120956	chr12	1335488	ERC1;ERC1;ERC1;ERC1;ERC1;ERC1	Body;Body;Body;Body;Body;Body	OpenSea
cg03350370	-0.033062	0.653874	0.659931	0.0186256	0.0234907	0.00011247	0.0390448	chr6	53115267			OpenSea
cg04035828	-0.0330458	0.492677	0.492352	0.0222481	0.0247083	0.000195929	0.0482766	chr16	12405425	SNX29	Body	OpenSea
cg12553864	-0.0330408	0.397079	0.395241	0.0316241	0.0248411	0.000124971	0.0404792	chr3	133188490	BFSP2	Body	OpenSea
cg07933682	-0.0330362	0.672445	0.68119	0.0284245	0.0217032	0.00011185	0.0388754	chr19	3025347	TLE2;TLE2;TLE2	Body;Body;Body	N_Shelf
cg00912122	-0.0330305	0.314197	0.31083	0.0249932	0.0246646	0.000188494	0.0476337	chr3	159278262	IQCJ-SCHIP1;IQCJ-SCHIP1;SCHIP1;SCHIP1;SCHIP1	Body;Body;Body;Body;Body	OpenSea
cg19909996	-0.033019	0.727237	0.725936	0.0173993	0.0242656	9.6408e-05	0.0367399	chr1	214550503	PTPN14	Body	OpenSea
cg02711470	-0.0329763	0.172057	0.172174	0.0208042	0.0210793	2.35025e-06	0.00804479	chr8	53479270	FAM150A	TSS1500	S_Shore
cg15114311	-0.0329519	0.479127	0.48195	0.0146778	0.0250743	0.000156387	0.0444203	chr2	192111180	MYO1B;MYO1B;MYO1B	5'UTR;5'UTR;5'UTR	S_Shore
cg03028257	-0.0329254	0.227132	0.237137	0.0258068	0.0218067	1.59033e-05	0.0178693	chr19	48823941	CCDC114	TSS1500	N_Shore
cg04500377	-0.0329186	0.574388	0.578076	0.0213303	0.0273164	9.94076e-05	0.0373273	chr8	38090208	DDHD2;DDHD2;DDHD2	5'UTR;5'UTR;5'UTR	S_Shore
cg03211864	-0.0328767	0.562094	0.568771	0.0181375	0.0207082	1.74951e-05	0.018533	chr10	124060833	BTBD16	Body	OpenSea
cg21008784	-0.0328746	0.805843	0.815906	0.0263636	0.0249084	0.000159057	0.0448298	chr12	38553846			N_Shelf
cg02284725	-0.0328643	0.375166	0.38178	0.0280554	0.0262669	0.000214745	0.0498965	chr11	26319368			OpenSea
cg09988543	-0.0328563	0.775963	0.78687	0.0132394	0.0217863	2.25078e-05	0.0207389	chr2	66145869			OpenSea
cg06518387	-0.0328415	0.643419	0.658754	0.0224427	0.0244212	0.000139105	0.0423706	chr11	76040637			OpenSea
cg20251793	-0.0328404	0.771677	0.777911	0.0334337	0.0222297	1.48272e-05	0.0174092	chr1	22796325	ZBTB40;ZBTB40	5'UTR;5'UTR	OpenSea
cg17707328	-0.0328234	0.23129	0.236542	0.0234818	0.0278337	9.98417e-05	0.0373712	chr6	51778409	PKHD1;PKHD1	Body;Body	OpenSea
cg19223218	-0.0327999	0.345361	0.350295	0.029386	0.0248282	0.000100678	0.0374461	chr19	4082332			OpenSea
cg00264176	-0.032778	0.727628	0.731688	0.0299342	0.023941	7.93084e-05	0.0340842	chr11	61612775	FADS2;FADS2;FADS2	Body;Body;Body	OpenSea
cg03919488	-0.0327602	0.684807	0.69791	0.0173297	0.0244099	7.34563e-05	0.0329898	chr12	63179691	PPM1H	Body	OpenSea
cg14822614	-0.0327406	0.638524	0.641177	0.0247386	0.0236986	9.75299e-05	0.0370452	chr9	127013981			OpenSea
cg08632388	-0.0327381	0.076085	0.0920473	0.0116529	0.0265772	6.44844e-06	0.0121607	chr16	88700818			Island
cg10832763	-0.0327245	0.749858	0.755676	0.0333669	0.0210561	1.37881e-05	0.0169035	chr15	99509907			N_Shelf
cg05965863	-0.0327233	0.106222	0.116279	0.0188451	0.0260192	2.84529e-05	0.0227925	chr3	137480182			Island
cg04899000	-0.032658	0.254538	0.257463	0.0255084	0.0229523	2.23331e-05	0.0206425	chr18	46925591	DYM	Body	OpenSea
cg14000891	-0.0326391	0.575888	0.584997	0.0228255	0.0278793	0.00018489	0.0472071	chr14	51834213			OpenSea
cg14539563	-0.0326192	0.372829	0.378543	0.0234525	0.0261373	0.000114087	0.0391903	chr12	123929169			OpenSea
cg05949660	-0.0326183	0.515937	0.531314	0.0214319	0.0226935	3.40619e-05	0.0244275	chr6	109777642	MICAL1;MICAL1	TSS1500;TSS1500	Island
cg03879052	-0.0325944	0.286203	0.290003	0.0188099	0.02456	4.67967e-05	0.0277193	chr11	795432	SLC25A22;SLC25A22;SLC25A22	5'UTR;5'UTR;5'UTR	N_Shelf
cg13142210	-0.0325869	0.59017	0.598548	0.0219094	0.0235984	0.000166019	0.0454904	chr15	42222648	EHD4	Body	OpenSea
cg20555772	-0.0325323	0.239771	0.251997	0.0322069	0.0259972	0.000173045	0.0462065	chr6	137630455			OpenSea
cg07954381	-0.0325235	0.342502	0.352587	0.0276707	0.0255815	0.000160723	0.0449326	chr5	71803508	ZNF366	TSS1500	OpenSea
cg11188119	-0.0325199	0.50075	0.506856	0.0161054	0.0263932	0.000197979	0.0482766	chr17	42145270	LSM12	TSS1500	S_Shore
cg00812081	-0.0325154	0.369174	0.37677	0.0406078	0.0231973	0.000128883	0.0409739	chr20	32228408	CBFA2T2;CBFA2T2;CBFA2T2	Body;Body;Body	N_Shelf
cg17218935	-0.0325076	0.328504	0.331756	0.0247473	0.0191999	2.59645e-06	0.00817508	chr12	53893904	TARBP2;TARBP2;MAP3K12;MAP3K12;TARBP2	TSS1500;TSS1500;TSS1500;TSS1500;TSS1500	S_Shore
cg05540472	-0.0324997	0.696753	0.701404	0.0354243	0.0213537	0.000111053	0.0388163	chr3	197185227			S_Shore
cg06226703	-0.0323868	0.78447	0.796065	0.0178378	0.0248358	6.69118e-05	0.0318226	chr2	201242945	SPATS2L;SPATS2L;SPATS2L;SPATS2L	5'UTR;5'UTR;5'UTR;5'UTR	OpenSea
cg01912286	-0.0323169	0.329865	0.336835	0.0259029	0.0248432	8.49858e-05	0.0350006	chr9	111870842	TMEM245;TMEM245	ExonBnd;Body	OpenSea
cg27326372	-0.0322837	0.853704	0.857375	0.0290096	0.0214727	8.6923e-05	0.0352956	chr3	190030381	CLDN1	Body	OpenSea
cg18172135	-0.0322813	0.776309	0.794517	0.0179123	0.0225967	8.95829e-05	0.0358564	chr3	185912486	DGKG;DGKG;DGKG	Body;Body;Body	S_Shore
cg15254954	-0.0322793	0.623481	0.629892	0.018256	0.0230914	0.000204536	0.0487361	chr19	8420745			OpenSea
cg12500503	-0.0322656	0.358449	0.363443	0.0294948	0.0264205	0.000198785	0.048344	chr1	198057001			OpenSea
cg20223784	-0.0322631	0.536194	0.543511	0.0222634	0.0228932	2.74787e-05	0.0223775	chr3	30655065	TGFBR2;TGFBR2	Body;Body	OpenSea
cg19850333	-0.0322238	0.501222	0.50681	0.0250627	0.0187791	2.38324e-05	0.0212285	chr3	46448579	CCRL2;CCRL2	TSS1500;TSS200	OpenSea
cg11935248	-0.0322226	0.413432	0.420094	0.028035	0.0228471	6.07551e-05	0.0307164	chr6	4942483	CDYL;CDYL;CDYL;CDYL	Body;Body;Body;Body	OpenSea
cg08490364	-0.0321916	0.548935	0.552637	0.0214692	0.0268111	0.000183764	0.0471325	chr17	33940329	AP2B1;AP2B1	Body;Body	OpenSea
cg12307174	-0.032172	0.786488	0.785151	0.0257092	0.0249296	0.00011601	0.039398	chr14	68555650	RAD51B;RAD51B;RAD51B	Body;Body;Body	OpenSea
cg11015305	-0.0321638	0.734626	0.737298	0.0242959	0.0217886	2.1765e-05	0.020341	chr4	185733477	ACSL1;ACSL1;ACSL1	TSS200;5'UTR;5'UTR	OpenSea
cg13036107	-0.0321481	0.200725	0.20477	0.0183754	0.0225068	8.76223e-06	0.0135408	chr18	2857947	EMILIN2	Body	OpenSea
cg04259168	-0.0321417	0.809426	0.816221	0.0334552	0.0215535	0.000185082	0.0472356	chr19	4517600	PLIN4	1stExon	OpenSea
cg26347509	-0.0321279	0.159427	0.167592	0.0264048	0.0233804	3.32672e-05	0.0240627	chr10	4103973	LOC101927964	Body	OpenSea
cg15453127	-0.0320805	0.768378	0.773444	0.0307487	0.0206205	3.93807e-05	0.0257901	chr12	63118232	PPM1H	Body	OpenSea
cg06841535	-0.0320753	0.829273	0.838075	0.0294506	0.0222177	6.57023e-05	0.0314506	chr4	111783057			OpenSea
cg02603006	-0.0320692	0.252873	0.256429	0.032906	0.0231008	7.27297e-05	0.0327886	chr12	27360696			OpenSea
cg20918218	-0.0320501	0.103793	0.114537	0.0166906	0.0206286	2.28401e-07	0.00245016	chr15	40509703	BUB1B;PAK6;PAK6;PAK6;PAK6	Body;1stExon;1stExon;5'UTR;5'UTR	OpenSea
cg14489404	-0.0320494	0.715005	0.724152	0.0283554	0.0239376	9.36967e-05	0.036294	chr1	108325281	VAV3	Body	OpenSea
cg22884714	-0.0320262	0.161356	0.181009	0.0176614	0.0235973	4.59085e-05	0.0272993	chr4	85505574	CDS1	Body	S_Shore
cg14970053	-0.0320158	0.794901	0.801486	0.0231867	0.0202127	0.000100305	0.0373989	chr2	17081205			OpenSea
cg24815937	-0.0320037	0.231152	0.240353	0.0298186	0.0258723	0.000154519	0.0440784	chr1	39734090	MACF1	Body	OpenSea
cg20148210	-0.0319912	0.119866	0.127384	0.0177665	0.0234766	7.50322e-06	0.0129319	chr8	38326358	FGFR1;FGFR1;FGFR1;FGFR1;FGFR1;FGFR1;FGFR1	TSS200;TSS200;TSS200;TSS200;TSS200;TSS200;TSS200	Island
cg08064403	-0.0319663	0.793634	0.807913	0.0107862	0.0224941	0.000176333	0.0464148	chr3	98240258	CLDND1;CLDND1;CLDND1;CLDND1;CLDND1;CLDND1	Body;Body;Body;Body;Body;Body	N_Shore
cg07358661	-0.0319544	0.780618	0.785176	0.0288834	0.0197344	3.56075e-05	0.0246593	chr17	40261384	DHX58;DHX58	ExonBnd;Body	S_Shore
cg13521315	-0.0319288	0.306633	0.319075	0.019763	0.0250855	0.000142336	0.0427358	chr3	129555745	TMCC1;TMCC1	5'UTR;5'UTR	OpenSea
cg26466623	-0.031917	0.210164	0.208662	0.0244014	0.0265998	0.000116464	0.039398	chr3	172872159			OpenSea
cg05350058	-0.0319117	0.343582	0.357775	0.0267954	0.0243635	9.15386e-05	0.0361477	chr13	50893872	DLEU1	Body	OpenSea
cg26635762	-0.0318955	0.706096	0.705901	0.0297061	0.0228042	0.000213872	0.0497792	chr1	214590052	PTPN14	Body	OpenSea
cg05122245	-0.0318923	0.205232	0.220917	0.0264594	0.0285609	0.000186222	0.0474342	chr16	88700548			Island
cg07843147	-0.0318801	0.745945	0.748096	0.0170984	0.0246411	0.000161019	0.0449738	chr10	129099456	DOCK1;DOCK1	Body;Body	OpenSea
cg26902581	-0.0318405	0.611223	0.622593	0.0225591	0.0222389	0.000123263	0.0403208	chr2	173360990	ITGA6;ITGA6	Body;Body	OpenSea
cg17324114	-0.0317985	0.904975	0.912029	0.0563098	0.013788	1.02333e-05	0.0145347	chr4	110615839	CASP6;CASP6;CASP6;CASP6	Body;Body;ExonBnd;ExonBnd	OpenSea
cg22835724	-0.031791	0.721809	0.736229	0.0213096	0.0189444	1.80113e-05	0.0189032	chr2	205125510			OpenSea
cg06275684	-0.0317829	0.479628	0.488218	0.0258168	0.0230357	6.73104e-05	0.031866	chr12	65074198	RASSF3;RASSF3	Body;Body	OpenSea
cg17993335	-0.0317799	0.93029	0.931933	0.0205826	0.0247771	0.000158275	0.0446952	chr10	101759257	DNMBP	5'UTR	OpenSea
cg02183831	-0.0317768	0.322854	0.322991	0.0243486	0.0193585	8.40878e-06	0.0133485	chr11	76341486			OpenSea
cg24307243	-0.0317346	0.385707	0.401103	0.0270382	0.024221	8.97063e-05	0.0358809	chr2	184360760			OpenSea
cg25020678	-0.0317004	0.775826	0.793219	0.0151202	0.0188528	5.76546e-05	0.0301771	chr10	682841	DIP2C	Body	N_Shelf
cg12627723	-0.0316805	0.760422	0.772695	0.0193025	0.0207866	1.59018e-05	0.0178693	chr19	2309261	LINGO3	TSS1500	S_Shore
cg00932201	-0.0316457	0.47947	0.484809	0.00810043	0.0206349	4.14797e-05	0.026388	chr1	116008738			OpenSea
cg12933648	-0.0316237	0.661393	0.662327	0.0294352	0.0251625	0.000188621	0.0476337	chr11	65726286	TSGA10IP	Body	OpenSea
cg18839190	-0.0316151	0.659529	0.661199	0.0336	0.0245003	0.000172542	0.0461351	chr14	98174220			OpenSea
cg14493637	-0.0315895	0.675067	0.680911	0.0261681	0.0222717	0.000145334	0.0429749	chr9	124029872	GSN;GSN;GSN;GSN;GSN;GSN;GSN	TSS1500;TSS1500;TSS1500;TSS1500;TSS1500;TSS1500;TSS1500	OpenSea
cg08905254	-0.0315798	0.849443	0.85735	0.0221083	0.0168653	1.94885e-07	0.00224989	chr6	131529951	AKAP7	Body	OpenSea
cg08893736	-0.0315789	0.867565	0.882192	0.0194075	0.0219569	0.000152158	0.0437503	chr5	31485217	DROSHA;DROSHA	Body;Body	OpenSea
cg07137115	-0.0315713	0.4505	0.459716	0.0188152	0.0220623	2.16924e-05	0.0203054	chr6	158564873	SERAC1;SERAC1	Body;Body	OpenSea
cg26605066	-0.0315553	0.749712	0.756937	0.0174256	0.0246342	0.000173004	0.0462065	chr7	2212521	MAD1L1;MAD1L1;MAD1L1;MAD1L1;MAD1L1	Body;Body;Body;Body;Body	OpenSea
cg01661897	-0.0315505	0.235082	0.243949	0.022535	0.0255704	0.000141126	0.0426333	chr12	4671207			N_Shore
cg10588617	-0.0314979	0.840945	0.843685	0.0185307	0.0212448	9.86912e-05	0.0373202	chr2	43027940			OpenSea
cg13209762	-0.0314597	0.611936	0.613395	0.0214748	0.0206294	9.13197e-05	0.0361115	chr1	53882937			OpenSea
cg14454721	-0.0314504	0.351928	0.355903	0.0223994	0.0249341	0.000177944	0.0465503	chr15	59907312	GCNT3	5'UTR	OpenSea
cg19315922	-0.0314436	0.590685	0.598335	0.0152255	0.0196502	1.30255e-05	0.0163805	chr6	82522206			OpenSea
cg24663521	-0.0314425	0.8456	0.858781	0.0245694	0.0198102	0.000106652	0.0383362	chr1	160371744	VANGL2	5'UTR	S_Shore
cg00037376	-0.0314271	0.778163	0.781203	0.015347	0.0238089	8.50347e-05	0.0350006	chr5	71552763	MRPS27;MRPS27;MRPS27	Body;Body;Body	OpenSea
cg02616886	-0.0314202	0.660028	0.668051	0.0302659	0.0257843	0.000171527	0.0460316	chr9	38186567			OpenSea
cg15954484	-0.031415	0.847329	0.854747	0.0240811	0.0204038	3.53971e-05	0.0246593	chr1	100608293	TRMT13	Body	OpenSea
cg12529637	-0.0313917	0.481276	0.484053	0.0157693	0.0206836	5.76927e-05	0.0301771	chr7	143083425	ZYX;ZYX	Body;Body	OpenSea
cg16982063	-0.0313801	0.238365	0.243031	0.021757	0.0235207	2.30675e-05	0.0210243	chr7	112051422			OpenSea
cg13352966	-0.0313754	0.62529	0.632516	0.030232	0.0239412	9.32607e-05	0.0362609	chr22	22111384			OpenSea
cg23558337	-0.0313623	0.102004	0.11928	0.0197216	0.0223864	1.60342e-05	0.0179822	chr20	10492394	C20orf94	Body	OpenSea
cg23395533	-0.0313263	0.335551	0.3495	0.0226107	0.0244664	5.30167e-05	0.0291458	chr17	26925417	SPAG5-AS1;SPAG5	TSS1500;Body	N_Shore
cg17542742	-0.031312	0.716093	0.720696	0.0484259	0.0203187	0.000108351	0.03851	chr1	226788200	C1orf95	Body	OpenSea
cg03254336	-0.0313096	0.694634	0.697872	0.0178781	0.0212347	4.14846e-05	0.026388	chr10	114635839			OpenSea
cg17544763	-0.0312553	0.519265	0.523779	0.0190197	0.0243118	6.86308e-05	0.0321468	chr8	54620791			OpenSea
cg01558186	-0.0311295	0.887149	0.901653	0.0242	0.021538	7.90533e-05	0.0340573	chr8	53574204	RB1CC1;RB1CC1	Body;Body	OpenSea
cg16330755	-0.0311108	0.365758	0.374329	0.0176883	0.0230521	9.52569e-05	0.0365549	chr10	104613787	C10orf32;C10orf32	TSS200;TSS200	N_Shore
cg06696684	-0.0311091	0.80896	0.818773	0.0295596	0.0184852	7.73119e-06	0.0130524	chr7	87831672	ADAM22;ADAM22;ADAM22	3'UTR;3'UTR;3'UTR	OpenSea
cg13577297	-0.0310862	0.333493	0.354554	0.0238577	0.0251674	0.000110496	0.0387849	chr1	175122966			OpenSea
cg00099766	-0.0310751	0.258479	0.264555	0.0260312	0.0237846	6.71389e-05	0.0318569	chr6	90120705	RRAGD	Body	N_Shore
cg22688213	-0.0310571	0.598113	0.59672	0.0214543	0.022634	5.21629e-05	0.0288504	chr22	39835412			OpenSea
cg25238263	-0.0310422	0.448364	0.456487	0.026861	0.0241946	0.000145262	0.0429749	chr18	46991764			OpenSea
cg19924948	-0.0310159	0.0982037	0.115806	0.0243555	0.0300273	0.000110641	0.0387849	chr2	11970722			OpenSea
cg03752935	-0.0309986	0.633524	0.639735	0.0137041	0.0240496	0.000170599	0.0459704	chr10	128592524	DOCK1	TSS1500	N_Shore
cg18741699	-0.0309441	0.7692	0.767309	0.0292349	0.0234322	0.000118356	0.0396169	chr17	38347075	RAPGEFL1;RAPGEFL1;RAPGEFL1	Body;Body;Body	N_Shore
cg06731150	-0.0308246	0.497849	0.501528	0.0208296	0.0231912	0.000177956	0.0465503	chr2	152699609	CACNB4;CACNB4;CACNB4;CACNB4	Body;Body;Body;Body	OpenSea
cg27132553	-0.0308218	0.620161	0.627669	0.0166929	0.0231677	0.000174237	0.046401	chr12	116720133			OpenSea
cg08473326	-0.0307898	0.267145	0.272842	0.0312873	0.0222506	4.50299e-05	0.0272765	chr2	182996848			OpenSea
cg27414105	-0.0307806	0.808748	0.812979	0.0184144	0.0203423	1.44811e-05	0.0171995	chr3	17621455	TBC1D5;TBC1D5	5'UTR;5'UTR	OpenSea
cg00519186	-0.0307645	0.698359	0.697786	0.0187419	0.0220494	7.07992e-05	0.0324728	chr12	47233670			OpenSea
cg13916762	-0.0307643	0.472754	0.47973	0.0231291	0.0206747	1.79796e-05	0.0189032	chr6	138820684	NHSL1;NHSL1	TSS200;Body	OpenSea
cg17202781	-0.0307441	0.407069	0.410041	0.0217546	0.0225193	0.000166828	0.0455802	chr3	5019217			N_Shore
cg26361757	-0.0307147	0.339025	0.340228	0.0241833	0.0233204	0.000101807	0.0376649	chr1	6706713	DNAJC11	Body	OpenSea
cg05460314	-0.0306984	0.78903	0.79761	0.0248377	0.0172852	8.18075e-06	0.0133057	chr1	56880573			OpenSea
cg14174055	-0.0306739	0.361406	0.372757	0.0140822	0.0265326	0.000212638	0.0496476	chr2	97203640	ARID5A	Body	Island
cg00184826	-0.0306477	0.216352	0.226611	0.0166297	0.0198207	1.27397e-05	0.0161891	chr7	28312246			OpenSea
cg19716692	-0.0305035	0.614723	0.617191	0.0203085	0.0222542	8.87006e-05	0.0356296	chr9	112943314			OpenSea
cg27032184	-0.0304907	0.252532	0.256718	0.010023	0.0202724	1.75695e-05	0.018572	chr22	46731129	TRMU	TSS200	N_Shore
cg25702587	-0.0304752	0.784407	0.796748	0.029261	0.0203064	1.49505e-05	0.0174655	chr6	37677643			S_Shelf
cg21213075	-0.0304556	0.514082	0.520168	0.0202737	0.0212361	0.000118868	0.0397205	chr10	30880636			OpenSea
cg26333564	-0.0304441	0.257506	0.259498	0.0299616	0.0191276	1.98351e-05	0.0196608	chr14	105147781			S_Shelf
cg19273451	-0.0304107	0.239283	0.246833	0.0200409	0.0224962	0.000118659	0.0396954	chr7	87741338	ADAM22;ADAM22;ADAM22;ADAM22;ADAM22	Body;Body;Body;Body;Body	OpenSea
cg19703023	-0.0304068	0.216368	0.227374	0.0302776	0.0260788	6.42743e-05	0.0313259	chr17	8323910			OpenSea
cg25671507	-0.030405	0.900282	0.915372	0.0244515	0.0217208	9.39157e-05	0.036331	chr10	101935816	ERLIN1;ERLIN1;ERLIN1;ERLIN1	ExonBnd;ExonBnd;Body;Body	OpenSea
cg23674788	-0.0303998	0.872558	0.878968	0.0231345	0.0207782	0.000122857	0.040303	chr17	39623313	KRT32	1stExon	OpenSea
cg02691381	-0.0303872	0.831714	0.83458	0.0239276	0.0205142	4.49299e-05	0.027272	chr15	66535147	MEGF11	5'UTR	OpenSea
cg24251283	-0.0303776	0.203172	0.210294	0.0152665	0.0220505	1.53189e-05	0.0175356	chr16	87267712			OpenSea
cg04939244	-0.0303476	0.417021	0.4191	0.0288013	0.0249076	0.000202165	0.0486634	chr4	38111594	TBC1D1;TBC1D1;TBC1D1	TSS1500;Body;Body	OpenSea
cg11036656	-0.0303473	0.786296	0.791151	0.0210061	0.0205969	0.000202071	0.0486634	chr3	81887543			OpenSea
cg23866484	-0.0303422	0.854476	0.858603	0.016803	0.0231505	0.000203727	0.0487158	chr16	72700361	LINC01572	TSS1500	S_Shore
cg08576350	-0.0303233	0.646508	0.658853	0.0103413	0.0176112	6.34834e-06	0.0121472	chr20	61508481			Island
cg15440661	-0.0302829	0.847465	0.857908	0.0202507	0.0210418	0.000187656	0.0475627	chr2	43395871			N_Shelf
cg27531553	-0.0302686	0.717049	0.717904	0.0256702	0.0186115	1.94159e-05	0.0195845	chr1	6615604	TAS1R1;TAS1R1;TAS1R1;NOL9;TAS1R1	1stExon;1stExon;1stExon;TSS1500;1stExon	S_Shore
cg24431667	-0.0302482	0.0855075	0.0999611	0.0157608	0.0247744	5.38686e-05	0.0293701	chr11	2162387	IGF2AS;INS-IGF2;IGF2;IGF2AS;IGF2	Body;Body;5'UTR;Body;TSS200	Island
cg26195291	-0.0302227	0.52819	0.526702	0.0162478	0.0208412	6.48465e-05	0.0313259	chr6	131291248	EPB41L2;EPB41L2;EPB41L2;EPB41L2;EPB41L2	5'UTR;5'UTR;5'UTR;5'UTR;5'UTR	OpenSea
cg15686281	-0.0302221	0.808578	0.805953	0.0384705	0.0211502	0.00014993	0.0435861	chr1	44097898			OpenSea
cg01807392	-0.0302193	0.695925	0.709646	0.0190487	0.019734	5.1074e-05	0.0286851	chr1	192490949			OpenSea
cg13837033	-0.0300855	0.121816	0.127673	0.021446	0.0253642	5.71172e-05	0.0300264	chr9	86930309	SLC28A3	Body	OpenSea
cg26810214	-0.0300501	0.250259	0.266668	0.0222281	0.0242533	6.51204e-05	0.0313683	chr12	48201852	HDAC7;HDAC7	Body;Body	OpenSea
cg20715159	-0.0300425	0.504717	0.504471	0.0211829	0.0199387	9.43998e-05	0.0363511	chr5	142305468	ARHGAP26;ARHGAP26	Body;Body	OpenSea
cg25889465	-0.0300414	0.81969	0.825374	0.0452966	0.0183525	5.07913e-05	0.0286851	chr17	76203084	AFMID;AFMID	3'UTR;3'UTR	OpenSea
cg05639088	-0.0300405	0.205978	0.216248	0.0237006	0.0244869	5.74875e-05	0.0301403	chr2	208176244			OpenSea
cg11169927	-0.0300354	0.75836	0.758948	0.0142451	0.0191491	3.28712e-05	0.0240124	chr11	11998450	DKK3;DKK3;DKK3	Body;Body;Body	OpenSea
cg15778867	-0.0300216	0.843956	0.856102	0.0197453	0.0227389	0.000163697	0.0452145	chr6	97638598	MIR548H3;MMS22L	Body;Body	OpenSea
cg13792240	-0.0300089	0.696761	0.699257	0.0214921	0.0212905	0.000193764	0.0479953	chr5	132631420	FSTL4	Body	OpenSea
cg24601911	-0.0299975	0.918374	0.91842	0.0184608	0.0201689	4.91437e-05	0.0284792	chr5	52637229			OpenSea
cg17074431	-0.0299949	0.678417	0.68556	0.0105138	0.0226307	6.85856e-05	0.0321468	chr15	99409948	IGF1R	Body	OpenSea
cg08231394	-0.0299904	0.811335	0.817977	0.0184156	0.0231398	0.000162639	0.0451926	chr17	3791228	CAMKK1;CAMKK1;CAMKK1	5'UTR;5'UTR;5'UTR	N_Shore
cg23812312	-0.0299867	0.780362	0.78448	0.013787	0.0153867	2.42641e-07	0.00246315	chr12	90146296			OpenSea
cg02637031	-0.0299764	0.801668	0.804256	0.0278449	0.022044	0.000213955	0.0497792	chr5	114887230			OpenSea
cg18963913	-0.0299746	0.757812	0.769704	0.011974	0.022706	0.000141756	0.0426878	chr11	795307	SLC25A22;SLC25A22;SLC25A22	5'UTR;5'UTR;5'UTR	N_Shelf
cg26578323	-0.0299516	0.637543	0.642388	0.0192673	0.0246223	0.000157379	0.0444763	chr15	77559506	PEAK1	5'UTR	OpenSea
cg01201120	-0.0299474	0.342025	0.335062	0.0193971	0.0204789	3.59549e-05	0.024757	chr17	1987136	SMG6;SMG6;SMG6;SMG6	Body;Body;Body;Body	OpenSea
cg17372327	-0.0299471	0.393102	0.397176	0.0238528	0.021048	5.30941e-05	0.0291612	chr17	57503086			OpenSea
cg13247077	-0.0299221	0.908639	0.915903	0.0665585	0.0137485	0.000171836	0.0460316	chr8	126051740	KIAA0196	Body	OpenSea
cg27614758	-0.0298972	0.641085	0.64409	0.026661	0.0207657	0.000101501	0.0376293	chr8	8878698	ERI1	Body	OpenSea
cg14041309	-0.0298829	0.380592	0.386651	0.0230166	0.0244894	4.59485e-05	0.0272993	chr7	42017189	GLI3	Body	OpenSea
cg27223681	-0.0298668	0.309783	0.315581	0.0229318	0.0233412	0.000120257	0.0400028	chr17	16948497	MPRIP;MPRIP	Body;Body	S_Shelf
cg07153421	-0.0298547	0.664573	0.670311	0.0155891	0.0214668	4.98542e-05	0.0285537	chr5	75622396	SV2C;SV2C	3'UTR;Body	OpenSea
cg15627771	-0.0297924	0.325515	0.331034	0.0123983	0.0193731	1.15915e-05	0.0153694	chr2	192111084	MYO1B;MYO1B;MYO1B	5'UTR;5'UTR;5'UTR	S_Shore
cg24181174	-0.0297417	0.37701	0.382499	0.0250131	0.0198749	2.5771e-05	0.0217247	chr10	123900861	TACC2;TACC2	Body;Body	OpenSea
cg24460956	-0.0297136	0.227311	0.227501	0.0266016	0.0227805	6.45833e-05	0.0313259	chr14	81407325	CEP128	TSS1500	N_Shore
cg15373928	-0.029696	0.342021	0.340388	0.0328197	0.0219695	0.000128748	0.0409532	chr3	184893413			OpenSea
cg01350934	-0.0296933	0.585071	0.598897	0.0152144	0.0214295	0.000171254	0.0460205	chr16	57335130			OpenSea
cg22665594	-0.0296903	0.79388	0.79614	0.0202565	0.0219574	0.000128505	0.0409201	chr11	32093759			OpenSea
cg10572262	-0.0296835	0.827422	0.830373	0.0202077	0.0216768	0.000119599	0.0398968	chr9	88874438	C9orf153	5'UTR	OpenSea
cg23294704	-0.0296438	0.838645	0.843874	0.0172444	0.0203299	2.2917e-05	0.0209892	chr6	28207643			OpenSea
cg01645869	-0.0296119	0.770854	0.772057	0.0193192	0.020936	0.000138455	0.0422955	chr6	20210600	MBOAT1;MBOAT1	Body;Body	N_Shore
cg23878404	-0.0295828	0.187929	0.199687	0.0160758	0.0240073	0.000105737	0.0383256	chr17	39183475	KRTAP1-5	TSS200	OpenSea
cg13616156	-0.0295628	0.717076	0.718617	0.0183048	0.0193369	6.19106e-05	0.0309187	chr3	150612284			OpenSea
cg09577739	-0.0294934	0.796821	0.807274	0.0233243	0.0224951	0.000100914	0.0374721	chr15	36945858	C15orf41;C15orf41;C15orf41;C15orf41	5'UTR;5'UTR;Body;Body	OpenSea
cg14460377	-0.0294882	0.830827	0.835547	0.0120476	0.021966	7.1675e-05	0.0326324	chr18	12887356			S_Shelf
cg17217722	-0.0294589	0.75534	0.76052	0.0219282	0.0195876	4.79891e-05	0.0281449	chr13	51932639	SERPINE3	Body	OpenSea
cg00070105	-0.0294445	0.805263	0.815462	0.0207355	0.0215211	5.16127e-05	0.0287087	chr13	26456799	ATP8A2	Body	OpenSea
cg23221029	-0.029421	0.703595	0.701366	0.026763	0.0210185	8.66943e-05	0.035227	chr12	49527909			S_Shelf
cg19535685	-0.029415	0.870922	0.878153	0.0240538	0.0222674	0.000196116	0.0482766	chr22	19845442			S_Shelf
cg19151402	-0.0293855	0.81496	0.82198	0.0274358	0.0217124	8.19259e-05	0.0345976	chr20	51825316	TSHZ2;TSHZ2	Body;Body	OpenSea
cg22186912	-0.0293813	0.654215	0.660998	0.0222013	0.0209798	6.17967e-05	0.0309187	chr16	3704414	DNASE1;DNASE1	1stExon;5'UTR	OpenSea
cg09918225	-0.0293666	0.727446	0.734989	0.0123059	0.0201554	7.94342e-05	0.0340884	chr4	78053357			OpenSea
cg12530192	-0.0293047	0.330635	0.330155	0.0202069	0.0229023	0.000189201	0.0476389	chr1	174761118	RABGAP1L	Body	OpenSea
cg02848875	-0.0293026	0.143291	0.139483	0.0319786	0.0238588	0.000124802	0.0404792	chr15	64387786	SNX1;SNX1;SNX1	TSS1500;TSS1500;TSS1500	N_Shore
cg14643121	-0.0292852	0.770773	0.776418	0.0200948	0.0203803	0.000105092	0.0382186	chr3	190231024	IL1RAP;IL1RAP;IL1RAP;IL1RAP;IL1RAP;IL1RAP	TSS1500;TSS1500;TSS1500;TSS1500;TSS1500;TSS1500	N_Shore
cg04176360	-0.0292658	0.236853	0.249649	0.0277245	0.024873	0.000161826	0.0451138	chr12	31882626	AMN1;AMN1;AMN1;AMN1;AMN1	TSS1500;TSS1500;TSS1500;TSS1500;TSS1500	S_Shore
cg16973867	-0.0292058	0.555142	0.557629	0.0148353	0.0172313	1.18713e-05	0.015498	chr2	237017348	AGAP1;AGAP1	Body;Body	OpenSea
cg09486093	-0.0291758	0.147595	0.158288	0.0208237	0.0218004	2.87858e-05	0.0228417	chr5	118787966	HSD17B4	TSS200	N_Shore
cg13988863	-0.0291479	0.304434	0.310191	0.0268379	0.0224753	5.65085e-05	0.0300057	chr5	49919702			OpenSea
cg04963967	-0.0291117	0.160621	0.162837	0.0212046	0.0218666	4.2069e-05	0.0265197	chr7	139167427	KLRG2	Body	N_Shore
cg14152785	-0.0290711	0.211786	0.222898	0.0259858	0.0205664	0.000192338	0.0478203	chr8	37557185			N_Shore
cg06897127	-0.029071	0.224438	0.229609	0.0227504	0.0173058	1.96816e-06	0.00742221	chr9	80893595			OpenSea
cg14306432	-0.0290489	0.828785	0.834374	0.0182308	0.023523	0.000133084	0.0415369	chr19	4889320			N_Shore
cg08376992	-0.0290396	0.242622	0.251007	0.028618	0.0242614	0.000198262	0.0482766	chr16	68033509	DPEP2	TSS200	OpenSea
cg10071739	-0.0290312	0.534614	0.538858	0.0341114	0.0195885	7.60315e-05	0.0334939	chr7	101961016	SH2B2	Body	N_Shore
cg24482434	-0.0289392	0.211447	0.219812	0.0234868	0.0200901	2.50293e-05	0.0214509	chr12	109252608	SSH1;SSH1	TSS1500;TSS1500	S_Shore
cg19100344	-0.028933	0.825119	0.837508	0.0238148	0.019235	8.48024e-05	0.0350006	chr1	231372247	C1orf131;C1orf131	Body;Body	OpenSea
cg27344994	-0.0289185	0.89223	0.900508	0.026041	0.020598	2.6376e-05	0.0220565	chr3	171618368	TMEM212-AS1	Body	OpenSea
cg07704331	-0.0289173	0.376733	0.387458	0.0151248	0.0240724	0.000205047	0.0488025	chr20	32380038	ZNF341	3'UTR	S_Shore
cg02614991	-0.0289078	0.404441	0.402874	0.0232908	0.0215639	0.000175378	0.0464148	chr1	245508023	KIF26B	Body	OpenSea
cg06074146	-0.0289076	0.922815	0.933296	0.018494	0.0133297	6.79537e-08	0.00125031	chr13	21298449			S_Shelf
cg04219083	-0.0288722	0.675421	0.678453	0.0228872	0.0236454	0.000184847	0.0472071	chr12	40404834	SLC2A13	Body	OpenSea
cg06269372	-0.0288558	0.807666	0.809753	0.0167482	0.0127618	2.95539e-07	0.00280658	chr10	79321319	KCNMA1;KCNMA1;KCNMA1;KCNMA1;KCNMA1;KCNMA1	Body;Body;Body;Body;Body;Body	OpenSea
cg16863795	-0.0287939	0.763562	0.779977	0.0132911	0.0202999	0.000137877	0.0421929	chr17	79259536	SLC38A10;SLC38A10	Body;Body	Island
cg10762064	-0.0287835	0.293079	0.300772	0.0131052	0.0216373	0.000209103	0.049266	chr3	194688415			OpenSea
cg11279598	-0.0287597	0.27081	0.279177	0.020472	0.0204354	1.68097e-05	0.0181564	chr1	84737210			OpenSea
cg08440607	-0.0287542	0.183869	0.182635	0.0216815	0.0216224	4.925e-05	0.0285128	chr8	102803399	NCALD;NCALD;NCALD;NCALD;NCALD;NCALD;NCALD;NCALD;NCALD	1stExon;5'UTR;5'UTR;5'UTR;5'UTR;5'UTR;5'UTR;5'UTR;5'UTR	OpenSea
cg13850368	-0.028722	0.212397	0.215663	0.0178677	0.0200024	3.87819e-05	0.0256826	chr7	73476673	ELN;ELN;ELN;ELN;ELN;ELN;ELN;ELN;ELN;ELN;ELN;ELN;ELN	Body;Body;Body;Body;Body;Body;Body;Body;Body;Body;Body;Body;Body	OpenSea
cg03493032	-0.0286885	0.268562	0.28309	0.0236618	0.0224607	0.000126326	0.0406691	chr11	66024487	KLC2;KLC2;KLC2;KLC2	TSS1500;TSS1500;TSS1500;TSS1500	N_Shore
cg06552712	-0.0286827	0.711167	0.712418	0.0197782	0.0236651	0.000120069	0.0399833	chr1	52457247	RAB3B	TSS1500	S_Shore
cg05761564	-0.0286426	0.941914	0.946209	0.040805	0.0167207	0.000188911	0.0476337	chr18	48194330	MAPK4	Body	S_Shelf
cg04076599	-0.0286406	0.755484	0.763212	0.0244267	0.0192482	3.14193e-05	0.0239006	chr15	42130992	PLA2G4B;JMJD7-PLA2G4B;JMJD7-PLA2G4B	TSS200;Body;Body	OpenSea
cg21484170	-0.0285574	0.26565	0.266379	0.0269332	0.0249152	0.000177969	0.0465503	chr8	28196872	PNOC;PNOC	Body;Body	OpenSea
cg10207708	-0.0285388	0.560849	0.559253	0.0225211	0.0203949	0.00019773	0.0482766	chr17	71007477	SLC39A11;SLC39A11	Body;Body	OpenSea
cg18973008	-0.0285354	0.793409	0.793609	0.0188627	0.0225109	0.000114614	0.0392519	chr14	92941610	SLC24A4;SLC24A4;SLC24A4	Body;Body;Body	OpenSea
cg13905899	-0.0285202	0.26672	0.276021	0.017316	0.0219431	0.000133123	0.0415369	chr1	231275535			OpenSea
cg07448997	-0.0285002	0.899784	0.903202	0.0231677	0.0165697	2.93601e-05	0.0230433	chr7	77779958	MAGI2	Body	OpenSea
cg11839760	-0.0284907	0.847759	0.855808	0.0254889	0.0191716	7.49333e-05	0.0332923	chr7	36470851	ANLN;ANLN;ANLN	Body;Body;Body	OpenSea
cg20777437	-0.0284813	0.30089	0.3069	0.0262144	0.0192207	0.00010864	0.03851	chr1	54619703	CDCP2	TSS1500	OpenSea
cg02068797	-0.0284735	0.708925	0.712694	0.0231108	0.0195114	5.84002e-05	0.0303218	chr1	111966190	OVGP1	Body	OpenSea
cg23370512	-0.0284499	0.443999	0.447917	0.018754	0.0219287	0.000177393	0.0465503	chr11	61334385	SYT7	Body	N_Shore
cg04802386	-0.028428	0.872206	0.873068	0.0170514	0.0196013	2.43687e-05	0.021256	chr4	103998345	NHEDC2	TSS200	S_Shore
cg22777329	-0.0284067	0.72207	0.729309	0.0244642	0.0209616	0.000204679	0.0487505	chr7	17335226			N_Shelf
cg03575602	-0.0283912	0.726449	0.724479	0.0191672	0.0173701	7.68472e-05	0.0337796	chr10	12390599	CAMK1D;CAMK1D	TSS1500;TSS1500	N_Shore
cg20110079	-0.0283776	0.199101	0.214779	0.0131192	0.0220973	3.83078e-05	0.0254858	chr19	558869			OpenSea
cg19369070	-0.0283759	0.16392	0.167589	0.0195465	0.0208647	9.12601e-06	0.0137403	chr10	114715786	TCF7L2;TCF7L2;TCF7L2;TCF7L2;TCF7L2;TCF7L2;TCF7L2;TCF7L2;TCF7L2;TCF7L2;TCF7L2;TCF7L2;TCF7L2	Body;Body;Body;Body;Body;Body;Body;Body;Body;Body;Body;Body;Body	S_Shelf
cg15026574	-0.0283692	0.850387	0.854912	0.0243662	0.0212261	0.000174325	0.046401	chr3	186683429	ST6GAL1;ST6GAL1	5'UTR;5'UTR	OpenSea
cg11985470	-0.0283692	0.810305	0.817838	0.0153178	0.0147699	1.08346e-06	0.00554712	chr22	19074647	DGCR2;DGCR2;DGCR2;DGCR2;DGCR2	Body;Body;Body;Body;Body	OpenSea
cg00662242	-0.0283327	0.46606	0.469093	0.0209293	0.0204693	0.000167517	0.0456749	chr9	116164131	ALAD	TSS1500	S_Shore
cg01535743	-0.0282929	0.862833	0.874402	0.0233607	0.0184729	2.06166e-05	0.0198703	chr4	147033171	LINC01095	Body	OpenSea
cg09328349	-0.0282278	0.0582676	0.0670472	0.0210814	0.0256748	4.07452e-05	0.0261614	chr17	46620347	HOXB2	3'UTR	N_Shore
cg06976613	-0.0282247	0.78514	0.791989	0.0239114	0.020277	4.50893e-05	0.0272844	chr17	56617806	SEPT4;SEPT4;SEPT4-AS1	Body;Body;Body	OpenSea
cg20687242	-0.0282244	0.0689688	0.0746704	0.0153481	0.0220784	1.94038e-06	0.00742221	chr12	54653427	CBX5;CBX5;CBX5	TSS200;TSS200;5'UTR	OpenSea
cg24898450	-0.0281705	0.280684	0.278344	0.0205364	0.0242038	0.000132799	0.041524	chr6	51424064			OpenSea
cg18228531	-0.0281433	0.209546	0.215153	0.0316578	0.0186107	0.000146671	0.0431685	chr14	105147702			S_Shelf
cg07279498	-0.0280901	0.738973	0.752254	0.0121944	0.0191068	4.14387e-05	0.026388	chr20	39274981			OpenSea
cg13994338	-0.0280653	0.678204	0.697861	0.0172103	0.022371	0.000148536	0.0434669	chr9	139837757	FBXW5	Body	Island
cg25139934	-0.0280382	0.759707	0.769807	0.0169372	0.0204075	0.000200363	0.0484875	chr8	17490421	PDGFRL	Body	OpenSea
cg04568554	-0.0280323	0.817641	0.821847	0.0190122	0.0209659	5.09676e-05	0.0286851	chr19	30109087			OpenSea
cg07992027	-0.0280321	0.894197	0.904761	0.0415287	0.0156526	2.00187e-05	0.0197154	chr6	5067235	LOC100129461	Body	OpenSea
cg22002948	-0.0280231	0.775949	0.784052	0.0208137	0.0221827	0.000149382	0.0434981	chr3	41235824			OpenSea
cg22698177	-0.0279854	0.545144	0.543569	0.0163018	0.0225708	0.000182429	0.0469915	chr15	49207945	SHC4	Body	OpenSea
cg04759376	-0.0279523	0.0713967	0.0826376	0.0104814	0.0235704	1.50168e-05	0.0174736	chr10	77190437			N_Shore
cg14280680	-0.0279408	0.370903	0.371847	0.0227425	0.0199186	3.09196e-05	0.0236734	chr6	90299752	ANKRD6;ANKRD6;ANKRD6;ANKRD6;ANKRD6	Body;Body;Body;Body;Body	OpenSea
cg08371706	-0.0278592	0.924219	0.932633	0.031208	0.0162797	0.000156762	0.044453	chr13	21291998	IL17D	Body	N_Shelf
cg04045906	-0.0278095	0.333421	0.337519	0.0176008	0.0186346	6.58208e-05	0.0314562	chr4	183854751			OpenSea
cg13732865	-0.0277283	0.852782	0.861425	0.0153531	0.0196677	7.051e-05	0.0324336	chr4	154711512	SFRP2	TSS1500	N_Shore
cg07294578	-0.0277003	0.650391	0.658857	0.0183801	0.0209246	8.91786e-05	0.0357188	chr3	72429487	RYBP	Body	OpenSea
cg26696046	-0.0276839	0.187741	0.19108	0.0251449	0.0243954	0.000160142	0.0448781	chr3	53604846	CACNA1D;CACNA1D;CACNA1D	Body;Body;Body	OpenSea
cg03036777	-0.0276498	0.880567	0.890558	0.0246944	0.0192948	9.475e-05	0.0364621	chr1	33648819	TRIM62	TSS1500	S_Shore
cg15863355	-0.0276367	0.473721	0.478701	0.0239502	0.0207687	0.000184795	0.0472071	chr19	15404356			OpenSea
cg00402312	-0.0276082	0.345619	0.344821	0.0150434	0.0212478	0.000192259	0.0478203	chr2	191447673			OpenSea
cg13282897	-0.0275512	0.826339	0.830837	0.0456893	0.0181423	9.88869e-05	0.0373222	chr6	108014032			OpenSea
cg15262399	-0.0275435	0.534774	0.536191	0.0226655	0.0200847	3.24033e-05	0.0239425	chr5	149953288			OpenSea
cg03151905	-0.0274835	0.810447	0.819971	0.023131	0.0226503	0.000178605	0.0466219	chr3	4790790	ITPR1;ITPR1;ITPR1	Body;Body;Body	OpenSea
cg03624321	-0.0274617	0.711535	0.708699	0.0182384	0.0210803	0.000107031	0.0384153	chr3	69058454	EOGT;EOGT;EOGT	Body;Body;Body	N_Shelf
cg25872744	-0.0274401	0.112336	0.119039	0.015548	0.019473	2.69808e-05	0.0221868	chr11	85566296	CCDC83;CCDC83	5'UTR;1stExon	Island
cg22396129	-0.027438	0.691944	0.693908	0.0166796	0.0214649	0.000189528	0.0476777	chr12	42721145	PPHLN1;PPHLN1;PPHLN1;ZCRB1;PPHLN1;PPHLN1;PPHLN1;PPHLN1;PPHLN1	5'UTR;5'UTR;5'UTR;TSS1500;5'UTR;5'UTR;5'UTR;5'UTR;5'UTR	S_Shore
cg05369284	-0.0274117	0.177188	0.180843	0.0297049	0.0215082	0.000111648	0.0388512	chr20	16780880			OpenSea
cg12087993	-0.0273666	0.896739	0.908333	0.016657	0.0157562	1.07734e-05	0.014925	chr3	112014075	SLC9C1	TSS1500	OpenSea
cg17765775	-0.0273539	0.860788	0.871937	0.0112338	0.0153439	9.63366e-06	0.0142158	chr5	39271993	FYB	TSS1500	OpenSea
cg13844287	-0.0273336	0.883646	0.891401	0.0146996	0.0170754	8.68666e-06	0.0134925	chr1	28476989	PTAFR;PTAFR;PTAFR;PTAFR	Body;Body;Body;Body	OpenSea
cg15984790	-0.0273259	0.868989	0.871087	0.046443	0.0157986	0.000196062	0.0482766	chr3	65941175	MAGI1;MAGI1;MAGI1	Body;Body;Body	OpenSea
cg16951385	-0.0273133	0.0560027	0.0710316	0.0216968	0.0294896	8.98823e-05	0.0358809	chr10	65029115	JMJD1C;JMJD1C	Body;TSS200	OpenSea
cg00729928	-0.0273058	0.770931	0.774993	0.0150081	0.0221171	0.000175014	0.0464148	chr17	25790061			OpenSea
cg23584087	-0.0272951	0.936707	0.942348	0.0142529	0.014665	3.33146e-06	0.00952185	chr13	33626629	KL	Body	OpenSea
cg12435377	-0.0272527	0.790442	0.793136	0.0183705	0.0184263	9.12403e-05	0.0361115	chr2	240246341	HDAC4	Body	OpenSea
cg21387418	-0.027233	0.0509592	0.0623668	0.0145186	0.0258591	7.68788e-05	0.0337796	chr6	33244775	B3GALT4	TSS200	Island
cg06623197	-0.0272158	0.66516	0.662528	0.0171204	0.0203162	0.000153034	0.0438672	chr22	30400763	MTMR3;MTMR3;MTMR3	Body;Body;Body	OpenSea
cg21443276	-0.0272124	0.502255	0.509491	0.0135167	0.0188752	3.23575e-05	0.0239425	chr11	64418074	NRXN2;NRXN2	Body;Body	OpenSea
cg24543944	-0.0272117	0.844633	0.849039	0.0200657	0.0193375	5.21852e-05	0.0288504	chr16	75182035	ZFP1	TSS1500	N_Shore
cg10153082	-0.0272116	0.754058	0.75875	0.0203281	0.0184941	0.000109411	0.0386903	chr10	3190401	PITRM1	Body	OpenSea
cg06919803	-0.0272008	0.771225	0.769426	0.0240766	0.0195171	0.00019874	0.048344	chr1	38384818	INPP5B;INPP5B	Body;Body	OpenSea
cg14567175	-0.027191	0.124735	0.131286	0.0329448	0.0245412	0.000197834	0.0482766	chr8	67372156	ADHFE1	Body	OpenSea
cg02535957	-0.0271541	0.89437	0.897327	0.0153789	0.0137	1.60541e-06	0.00665658	chr15	35463106			OpenSea
cg11386978	-0.0271475	0.896134	0.901337	0.0444899	0.015278	0.000143765	0.0427574	chr5	14326044	TRIO	Body	OpenSea
cg23711382	-0.0271337	0.284975	0.29531	0.00941462	0.0188196	9.53724e-05	0.0365549	chr11	120040326			S_Shore
cg00629513	-0.0270956	0.770082	0.76888	0.019118	0.0187022	9.58095e-05	0.0366066	chr2	205125813			OpenSea
cg07499153	-0.0270851	0.254795	0.26354	0.0251437	0.0216367	0.000172213	0.046089	chr3	50588042			OpenSea
cg10173723	-0.0270772	0.90039	0.906955	0.0239094	0.0201467	0.000153473	0.0439291	chr17	38940118	KRT27	TSS1500	OpenSea
cg06785746	-0.0270651	0.0554256	0.0677599	0.0202363	0.0221587	4.84382e-06	0.010834	chr17	44896166	WNT3	TSS200	Island
cg14317086	-0.0270311	0.811446	0.811656	0.0228702	0.0195576	5.98638e-05	0.0305661	chr13	109962066			OpenSea
cg03940776	-0.0270258	0.656618	0.66694	0.0265528	0.0183003	0.000174874	0.0464148	chr6	158490013	SYNJ2	Body	OpenSea
cg17239057	-0.0270188	0.0857665	0.0996377	0.018755	0.0239855	0.000164198	0.045263	chr1	224363575			OpenSea
cg24250435	-0.0270069	0.855588	0.871953	0.0279658	0.0196378	0.000123383	0.0403208	chr3	182583252	ATP11B;ATP11B	ExonBnd;Body	OpenSea
cg22423620	-0.0269962	0.57542	0.575874	0.00972932	0.0196121	0.00018715	0.0475312	chr12	53610295	RARG;RARG;RARG;RARG;RARG	5'UTR;5'UTR;Body;Body;Body	N_Shelf
cg09689387	-0.0269738	0.84038	0.846969	0.0186487	0.0205969	0.000196587	0.0482766	chr2	219449402	RQCD1;RQCD1;RQCD1;RQCD1	Body;Body;Body;Body	OpenSea
cg11476463	-0.026966	0.73655	0.741939	0.0212561	0.0206943	0.0001833	0.0470665	chr10	122802381	MIR5694	Body	OpenSea
cg07576135	-0.026957	0.745833	0.754115	0.0267456	0.0186384	9.37671e-05	0.0362974	chr15	42694403	CAPN3;CAPN3;CAPN3;CAPN3;CAPN3;CAPN3;CAPN3	Body;Body;TSS200;Body;Body;Body;Body	OpenSea
cg09550831	-0.0269558	0.889566	0.902365	0.0199508	0.0199262	0.000175196	0.0464148	chr10	69800059	HERC4;HERC4;HERC4;HERC4	5'UTR;Body;Body;Body	OpenSea
cg12470404	-0.0269471	0.778406	0.778413	0.0144309	0.019315	6.97549e-05	0.0322665	chr1	28437777			OpenSea
cg26575738	-0.0269349	0.0767115	0.0880345	0.0151672	0.0211321	1.30101e-05	0.0163805	chr17	44896168	WNT3	TSS200	Island
cg05259872	-0.0269033	0.357928	0.36003	0.0191375	0.0182141	0.000116878	0.0394586	chr4	169552310	PALLD;PALLD;PALLD	Body;TSS1500;Body	N_Shore
cg06690050	-0.026881	0.819256	0.826954	0.0374922	0.0128496	5.88154e-07	0.00393516	chr19	13917949	ZSWIM4	Body	N_Shore
cg18304954	-0.0268734	0.0816748	0.0985239	0.0210662	0.0262112	0.000134732	0.0418175	chr8	102038651			OpenSea
cg26512811	-0.0268375	0.821581	0.828927	0.0290199	0.0179831	0.000111086	0.0388163	chr17	47362101			OpenSea
cg05337228	-0.026832	0.902183	0.911657	0.0286483	0.0170731	5.40231e-05	0.0293701	chr11	70419071	SHANK2;SHANK2	Body;Body	OpenSea
cg17020895	-0.0268137	0.198103	0.210898	0.0255925	0.0190216	3.44862e-05	0.0245821	chr12	3423790			OpenSea
cg13518817	-0.0268035	0.468823	0.47754	0.016424	0.0181895	8.00506e-05	0.0342282	chr14	65443646	CHURC1-FNTB;CHURC1-FNTB	Body;Body	OpenSea
cg18454248	-0.026762	0.435476	0.434372	0.0277897	0.0197032	0.000167076	0.0455843	chr1	160098018	ATP1A2	Body	OpenSea
cg12090942	-0.0267431	0.751641	0.759472	0.0180125	0.0177623	6.37252e-05	0.031319	chr14	77279508	ANGEL1	TSS1500	S_Shore
cg00499954	-0.0267431	0.710268	0.712227	0.0215432	0.0208562	0.000102442	0.03769	chr10	126816755	CTBP2;CTBP2;CTBP2;CTBP2	5'UTR;5'UTR;5'UTR;5'UTR	OpenSea
cg00960440	-0.0267285	0.760509	0.766665	0.0203159	0.0179779	0.000116488	0.039398	chr12	719749	NINJ2;NINJ2;NINJ2	TSS200;Body;5'UTR	S_Shore
cg20303923	-0.0267212	0.694103	0.70206	0.0133814	0.0164939	3.5591e-05	0.0246593	chr13	80378333	LINC01038	TSS200	OpenSea
cg14597502	-0.0267094	0.826188	0.832715	0.0129323	0.0205959	6.44359e-05	0.0313259	chr11	82617905	DDIAS	5'UTR	OpenSea
cg18188150	-0.0266594	0.771617	0.775729	0.00627113	0.0206946	0.000184692	0.0472071	chr10	103895431	PPRC1	Body	S_Shore
cg08668140	-0.0266308	0.913596	0.914059	0.0194793	0.0182575	5.16363e-05	0.0287087	chr12	79811824	SYT1;MIR1252;SYT1;SYT1	Body;TSS1500;Body;Body	OpenSea
cg15049217	-0.0266119	0.231662	0.239845	0.01611	0.0194409	7.32981e-05	0.0329439	chr1	203570399			OpenSea
cg12283960	-0.0266105	0.266202	0.276776	0.0133893	0.0208932	0.000156472	0.0444203	chr6	64515937	EYS;EYS	Body;Body	OpenSea
cg09736362	-0.0265765	0.661221	0.664353	0.0124175	0.0189564	6.35847e-05	0.0312889	chr4	74542989			OpenSea
cg26981432	-0.0265613	0.784471	0.781703	0.0182444	0.0193366	9.30762e-05	0.0362609	chr8	23307949	ENTPD4;ENTPD4	5'UTR;5'UTR	OpenSea
cg06754772	-0.0265408	0.757313	0.760624	0.0144535	0.0192083	6.97866e-05	0.0322665	chr4	145620465	HHIP	Body	OpenSea
cg02691866	-0.0265228	0.857119	0.860792	0.020052	0.015219	1.44892e-05	0.0171995	chr15	37415461			OpenSea
cg26607828	-0.0265131	0.101577	0.109092	0.0177549	0.0200307	2.38091e-05	0.0212285	chr2	130516226			OpenSea
cg25019889	-0.0264891	0.802971	0.804685	0.0248878	0.0189879	6.33058e-05	0.0312433	chr1	92696685	C1orf146	5'UTR	OpenSea
cg27152208	-0.0264784	0.131881	0.149087	0.0220075	0.0222771	0.000146019	0.0430943	chr6	10419016	TFAP2A	Body	N_Shore
cg23804788	-0.0264606	0.744336	0.748402	0.0149699	0.0186939	9.06558e-05	0.0360408	chr3	141367463			OpenSea
cg10872212	-0.0264495	0.216577	0.224621	0.0214099	0.0178797	4.011e-05	0.025857	chr3	49209160	KLHDC8B	5'UTR	Island
cg03347671	-0.0264395	0.14333	0.152188	0.022755	0.0201906	6.02318e-05	0.0306353	chr2	218875467			S_Shore
cg09708066	-0.026437	0.907244	0.91214	0.0212834	0.0195027	8.10407e-05	0.0344419	chr7	87044236	ABCB4;ABCB4;ABCB4	Body;Body;Body	OpenSea
cg11097064	-0.0264201	0.817792	0.830023	0.0168688	0.0165867	7.98128e-05	0.0341514	chr2	240147161	HDAC4	Body	OpenSea
cg09996156	-0.0264179	0.0474758	0.0576279	0.0171748	0.0187495	3.3304e-08	0.000973387	chr7	86688487	KIAA1324L	Body	N_Shore
cg00244040	-0.0264141	0.09513	0.110372	0.0221966	0.0236391	0.000120823	0.0400681	chr14	61788914	PRKCH	1stExon	Island
cg01187496	-0.026413	0.150169	0.156245	0.0245564	0.020638	8.65817e-05	0.035227	chr5	167718124	WWC1;WWC1;WWC1	TSS1500;TSS1500;TSS1500	N_Shore
cg24555348	-0.0263977	0.716503	0.72509	0.0165808	0.0230246	0.000171467	0.0460316	chr7	7781798	UMAD1;UMAD1;UMAD1	5'UTR;Body;Body	OpenSea
cg04676697	-0.0263897	0.299843	0.308337	0.0150941	0.0210482	0.000169898	0.0459357	chr11	8740846	ST5;ST5;ST5	Body;Body;Body	OpenSea
cg14629410	-0.0262832	0.0941991	0.107806	0.0240616	0.025899	0.000215351	0.0499781	chr10	65029049	JMJD1C;JMJD1C	TSS200;Body	OpenSea
cg15066032	-0.026255	0.812829	0.81475	0.0145034	0.0180999	0.000124445	0.040414	chr8	142141972	DENND3	5'UTR	S_Shelf
cg19483803	-0.0262116	0.826903	0.836915	0.0159856	0.0200563	0.000127457	0.0408294	chr5	37044054	NIPBL;NIPBL	Body;Body	OpenSea
cg22629424	-0.0262069	0.781311	0.777232	0.018629	0.020106	0.000123653	0.0403208	chr5	55247856	IL6ST;IL6ST;IL6ST;IL6ST	3'UTR;Body;Body;Body	OpenSea
cg07521204	-0.0261997	0.150267	0.161546	0.0252636	0.0215389	0.000122814	0.040303	chr6	152086132	ESR1	5'UTR	OpenSea
cg09474017	-0.0261423	0.696448	0.710566	0.0211329	0.0189188	0.000213662	0.0497792	chr6	32016368	TNXB	Body	OpenSea
cg24022110	-0.0261172	0.851217	0.850557	0.0134693	0.0141649	1.16954e-05	0.0154048	chr14	31606627	HECTD1	Body	OpenSea
cg08570631	-0.026095	0.147266	0.152897	0.014816	0.0222298	0.00016769	0.0456749	chr4	165628007	MIR5684	Body	OpenSea
cg23472261	-0.02607	0.897337	0.903044	0.0226257	0.0187051	0.000204251	0.0487158	chr7	142560422	EPHB6	5'UTR	OpenSea
cg05268155	-0.0260684	0.119971	0.135411	0.0207809	0.0211357	0.000181427	0.0469335	chr13	24844880	SPATA13;SPATA13	Body;Body	OpenSea
cg08216465	-0.0260624	0.02596	0.0362928	0.00456821	0.0320675	6.59158e-06	0.0122846	chr5	134181529	C5orf24;C5orf24	TSS200;5'UTR	Island
cg03812679	-0.0260472	0.126641	0.13855	0.0237647	0.0179297	0.000100585	0.0374354	chr17	38170632	CSF3;CSF3;CSF3	TSS1500;TSS1500;TSS1500	OpenSea
cg20217048	-0.0260254	0.514686	0.518309	0.0166799	0.0195825	0.000170935	0.0459979	chr10	112121134			OpenSea
cg11274524	-0.025939	0.487209	0.494346	0.0179577	0.0213056	0.000162737	0.0451926	chr1	245516882	KIF26B	Body	OpenSea
cg16693741	-0.0258808	0.726291	0.729896	0.0119786	0.0204559	0.000176287	0.0464148	chr4	185771716			OpenSea
cg09084512	-0.0257032	0.761857	0.773324	0.0249241	0.0155502	4.95639e-05	0.0285183	chr1	213933422			OpenSea
cg12030301	-0.0256809	0.945909	0.945163	0.0238749	0.0136314	6.54356e-05	0.031374	chr3	5134159			N_Shelf
cg05189804	-0.0256668	0.568411	0.571684	0.00860275	0.0192797	0.000180844	0.046903	chr11	123065246	ASAM	Body	N_Shore
cg10289324	-0.0256608	0.194177	0.199039	0.0102762	0.0171473	7.74408e-06	0.0130524	chr18	60710970			OpenSea
cg13972865	-0.0256251	0.777173	0.780454	0.0179534	0.0197662	0.000199839	0.0484004	chr7	140092453	SLC37A3;SLC37A3;SLC37A3	5'UTR;5'UTR;5'UTR	OpenSea
cg20243900	-0.0255948	0.913396	0.927094	0.0235376	0.0156315	2.41581e-05	0.021256	chr19	1908388	ADAT3;SCAMP4	5'UTR;5'UTR	Island
cg04391637	-0.0255886	0.3292	0.330248	0.0105198	0.0136855	1.62151e-06	0.00666113	chr12	15375297	RERG;RERG	TSS1500;TSS1500	S_Shore
cg20970286	-0.025529	0.882563	0.887452	0.017222	0.017809	2.13331e-05	0.0201937	chr18	61348961			OpenSea
cg15317907	-0.0254749	0.802952	0.804454	0.013769	0.0195013	0.000123056	0.040303	chr3	129046493			OpenSea
cg21396517	-0.0254533	0.880971	0.87981	0.0130716	0.0191881	0.000176339	0.0464148	chr3	11655466	VGLL4;VGLL4	Body;Body	OpenSea
cg18489009	-0.0253749	0.916361	0.931181	0.0243652	0.015056	8.10704e-05	0.0344419	chr19	46056723	OPA3;OPA3	3'UTR;Body	N_Shore
cg19229737	-0.0253646	0.229347	0.234291	0.0237347	0.0180632	6.38749e-05	0.0313215	chr9	124375893	DAB2IP	Body	OpenSea
cg05893701	-0.0253641	0.898198	0.90515	0.0148031	0.0201757	0.000177643	0.0465503	chr16	72756708			OpenSea
cg18377680	-0.0252978	0.0831254	0.0896606	0.01244	0.0211306	3.45722e-05	0.0245839	chr7	7681162	RPA3	5'UTR	S_Shore
cg03415939	-0.0252144	0.803341	0.815763	0.0182221	0.0202069	0.00017008	0.0459357	chr20	36681747	RPRD1B	Body	OpenSea
cg21887497	-0.0251783	0.748108	0.748984	0.0149679	0.0186245	0.000163107	0.0451926	chr6	109060301			OpenSea
cg09878375	-0.0251691	0.854561	0.862189	0.016999	0.0163759	8.27174e-06	0.0133317	chr7	22863328	TOMM7	TSS1500	S_Shore
cg10058373	-0.0251305	0.160481	0.169086	0.0245613	0.0187709	5.8759e-05	0.030418	chr10	120766572			OpenSea
cg02744249	-0.0251017	0.903636	0.910216	0.0201982	0.0180473	0.000203855	0.0487158	chr20	57582918	CTSZ	TSS1500	S_Shore
cg18976177	-0.0250613	0.752748	0.752195	0.0219569	0.018028	0.000177924	0.0465503	chr7	75160019			S_Shelf
cg17471503	-0.0249946	0.0871058	0.0855125	0.0161361	0.0199404	6.1714e-05	0.0309187	chr8	54570539			S_Shore
cg15304707	-0.0249271	0.893639	0.904002	0.0138338	0.0175888	0.000151345	0.0436513	chr2	211021346	KANSL1L;KANSL1L	5'UTR;5'UTR	OpenSea
cg26871600	-0.0249138	0.822465	0.827207	0.0211059	0.0153901	4.17255e-05	0.026388	chr8	29794543	FAM183CP	Body	OpenSea
cg12147783	-0.0249022	0.809692	0.816111	0.0184814	0.0167183	6.34997e-05	0.0312866	chr12	94242335	CRADD	Body	OpenSea
cg11868921	-0.0248955	0.875638	0.881591	0.0213446	0.0176121	0.000200575	0.0485188	chr6	154812487	CNKSR3	Body	OpenSea
cg18315468	-0.0248683	0.826581	0.842693	0.0157262	0.0184832	0.000109641	0.038725	chr2	234330835	DGKD;DGKD	Body;Body	OpenSea
cg16733447	-0.0248062	0.70205	0.706408	0.0196516	0.0202511	0.000143681	0.0427574	chr16	4912779	UBN1;UBN1	Body;Body	OpenSea
cg13827287	-0.0248041	0.753615	0.757027	0.020782	0.0171682	0.000203545	0.0487158	chr12	54730461	MIR148B;COPZ1	TSS1500;Body	OpenSea
cg18060110	-0.0247587	0.797418	0.798035	0.0287769	0.0192858	0.000207009	0.0491067	chr13	76122377	UCHL3;COMMD6	TSS1500;5'UTR	N_Shore
cg08898412	-0.0247189	0.0530847	0.0566975	0.0125339	0.0169502	5.60624e-07	0.00393516	chr2	219434720	RQCD1;RQCD1;RQCD1;RQCD1	Body;Body;Body;Body	S_Shore
cg15995125	-0.024716	0.423459	0.433265	0.0125637	0.0170205	1.36585e-05	0.016824	chr1	17746597	RCC2;RCC2	Body;Body	S_Shore
cg00276091	-0.0247076	0.152014	0.159735	0.0155847	0.0177372	5.85039e-05	0.0303489	chr12	122501885			OpenSea
cg08674238	-0.0246879	0.278484	0.280493	0.0126747	0.0171031	5.96476e-05	0.0305386	chr19	18525442			N_Shelf
cg03342142	-0.0246757	0.823275	0.833489	0.0181267	0.0166822	0.000159288	0.0448306	chr20	56662116			OpenSea
cg15209169	-0.024666	0.198118	0.209822	0.0113721	0.0182674	4.77048e-05	0.0280828	chr9	125702779	RABGAP1	TSS1500	N_Shore
cg22614067	-0.0246537	0.876906	0.884651	0.0141483	0.0174144	0.000192594	0.0478256	chr3	61185529	FHIT;FHIT	5'UTR;5'UTR	OpenSea
cg27294958	-0.0245863	0.127133	0.133254	0.00850752	0.0202511	0.000105245	0.0382508	chr7	25980688			OpenSea
cg00075649	-0.0245849	0.834559	0.836443	0.0324096	0.0165776	2.29577e-05	0.0209892	chr5	43477891	C5orf28	5'UTR	OpenSea
cg14526997	-0.024567	0.448512	0.446969	0.0190259	0.0188631	0.000166711	0.0455692	chr9	140525207	EHMT1;EHMT1	Body;Body	OpenSea
cg04371671	-0.0245171	0.717314	0.717493	0.0210228	0.018534	0.000208251	0.0491834	chr13	99830888			OpenSea
cg10238445	-0.0245158	0.883259	0.887599	0.0207169	0.0158875	7.83384e-05	0.033937	chr10	126256258	LHPP;LHPP	Body;Body	OpenSea
cg03656996	-0.0244954	0.184316	0.187328	0.0178445	0.0189352	4.35454e-05	0.0270393	chr15	40601261	PLCB2;PLCB2;PLCB2;PLCB2	TSS1500;TSS1500;TSS1500;TSS1500	OpenSea
cg12978142	-0.0244801	0.786789	0.790808	0.0171691	0.0167534	0.000163899	0.0452418	chr11	115111974	CADM1;CADM1;CADM1;CADM1;CADM1	Body;Body;Body;Body;Body	OpenSea
cg02566231	-0.0244763	0.14528	0.151641	0.0195534	0.019762	6.72273e-05	0.031866	chr12	109252797	SSH1;SSH1	TSS1500;TSS1500	S_Shore
cg00387200	-0.0244686	0.809182	0.817741	0.0286826	0.0171172	0.000170158	0.0459357	chr10	123442326			OpenSea
cg06785103	-0.0244419	0.309605	0.310376	0.0195577	0.0198856	0.000117146	0.0394996	chr5	112629019	MCC;MCC	Body;Body	N_Shore
cg06052323	-0.0244188	0.859799	0.866899	0.0205021	0.0152933	0.000106083	0.0383362	chr6	157850113	ZDHHC14;ZDHHC14	Body;Body	OpenSea
cg22994198	-0.0243865	0.106326	0.113718	0.0261399	0.0202014	5.74443e-05	0.0301403	chr19	1508528	ADAMTSL5	Body	N_Shore
cg26802119	-0.0243399	0.744057	0.758675	0.0213954	0.0178011	0.000210793	0.0494663	chr7	128021037			OpenSea
cg02957150	-0.0242319	0.169201	0.171993	0.0191235	0.019143	9.29367e-05	0.0362609	chr19	3986931	EEF2	TSS1500	S_Shore
cg21075140	-0.0242305	0.0880562	0.096438	0.0138128	0.0169589	2.16353e-06	0.00762783	chr4	19458803			OpenSea
cg21163559	-0.0242003	0.912833	0.919311	0.0262113	0.0152461	3.49411e-05	0.0246259	chr5	36748635			S_Shelf
cg25622300	-0.0241956	0.837765	0.84553	0.0188853	0.0176375	9.6101e-05	0.0366467	chr10	70458054			OpenSea
cg06616545	-0.024187	0.751034	0.756334	0.0184578	0.0172493	0.000163495	0.0451957	chr7	73621343			OpenSea
cg03975920	-0.0241787	0.341665	0.342903	0.0133306	0.0187135	0.000152765	0.0438114	chr9	95878539			OpenSea
cg01763364	-0.0241676	0.247869	0.248283	0.0164679	0.0180183	0.000187009	0.0475215	chr1	65388098	JAK1	5'UTR	OpenSea
cg23300570	-0.0241411	0.920688	0.92734	0.0160019	0.0127639	1.31314e-05	0.0164152	chr14	90859339			N_Shelf
cg01210288	-0.0241186	0.90245	0.904466	0.0309731	0.0148812	4.98476e-05	0.0285537	chr14	56232813	RPL13AP3	TSS200	N_Shore
cg04249754	-0.0240538	0.786307	0.790712	0.0204572	0.016365	0.000113848	0.0391903	chr1	32715483	LCK	TSS1500	S_Shore
cg15600124	-0.0239315	0.480224	0.485159	0.0245799	0.0169577	0.000101554	0.0376293	chr3	127314357			N_Shelf
cg22502450	-0.0239285	0.931093	0.932904	0.0175512	0.0164347	0.000211024	0.0494811	chr3	129261478	H1FOO	TSS1500	OpenSea
cg19086279	-0.0238597	0.80448	0.815207	0.0274898	0.0150807	0.000117295	0.0394996	chr11	76430887	GUCY2EP	Body	OpenSea
cg23686174	-0.0237747	0.0767516	0.082194	0.0169839	0.0200854	9.13698e-05	0.0361115	chr18	61637128	SERPINB8;SERPINB8;SERPINB8	TSS200;TSS200;TSS200	N_Shore
cg03103990	-0.0237667	0.883435	0.885621	0.0105647	0.017702	0.000113371	0.0391271	chr3	98236024	CLDND1;CLDND1;CLDND1;CLDND1;CLDND1;CLDND1;CLDND1;CLDND1;CLDND1;CLDND1;CLDND1;CLDND1	ExonBnd;ExonBnd;ExonBnd;ExonBnd;ExonBnd;ExonBnd;Body;Body;Body;Body;Body;Body	OpenSea
cg11020602	-0.0237002	0.522425	0.535143	0.0157778	0.0178441	0.000137333	0.0421448	chr6	136847782	MAP7;MAP7;MAP7;MAP7;MAP7;MAP7;MAP7;MAP7;MAP7;MAP7	TSS1500;TSS1500;TSS1500;1stExon;TSS200;TSS200;Body;Body;Body;5'UTR	OpenSea
cg20521658	-0.0236571	0.849528	0.85464	0.0203292	0.0123542	2.43847e-06	0.00807277	chr10	115061504			OpenSea
cg06380443	-0.0236562	0.849832	0.851437	0.0139146	0.0144919	2.74569e-05	0.0223775	chr5	142314957	ARHGAP26;ARHGAP26	Body;Body	OpenSea
cg04229272	-0.0236232	0.774016	0.777687	0.0137803	0.0174989	0.000175872	0.0464148	chr22	38624724	TMEM184B;TMEM184B;TMEM184B	Body;Body;Body	OpenSea
cg25248792	-0.0236016	0.161246	0.162102	0.0202093	0.0176036	1.05515e-05	0.0147917	chr16	90086600	GAS8;DBNDD1;DBNDD1;DBNDD1	5'UTR;TSS1500;TSS200;TSS200	S_Shore
cg08886790	-0.0234836	0.957369	0.960758	0.0494279	0.011624	9.64865e-05	0.0367461	chr2	111857973	ACOXL	Body	OpenSea
cg03516994	-0.0233689	0.732336	0.733385	0.0176675	0.0177844	0.000137667	0.0421727	chr1	182098985			OpenSea
cg04128669	-0.0233425	0.150643	0.162938	0.0141122	0.0159355	6.92803e-06	0.0125424	chr2	192067025			OpenSea
cg11284582	-0.0233091	0.867374	0.87219	0.0131232	0.0182325	5.92966e-05	0.0304648	chr20	62270540			N_Shore
cg14557096	-0.0233064	0.854628	0.857927	0.0107556	0.0171245	2.38027e-05	0.0212285	chr2	71157653	VAX2	Body	OpenSea
cg02832224	-0.0232767	0.257574	0.257752	0.0169262	0.0153432	2.29938e-05	0.0209896	chr1	54825291	SSBP3;SSBP3;SSBP3	Body;Body;Body	S_Shelf
cg13552607	-0.0232732	0.166152	0.167038	0.0179295	0.0200905	6.82002e-05	0.032124	chr12	123754851	CDK2AP1;CDK2AP1;CDK2AP1;CDK2AP1	TSS200;Body;Body;Body	S_Shore
cg12258908	-0.0232572	0.765846	0.772054	0.0128178	0.016047	3.5993e-05	0.024757	chr3	160666349	PPM1L	Body	OpenSea
cg25688460	-0.0231306	0.880068	0.884311	0.0133307	0.0135071	2.62079e-06	0.0081828	chr7	33714628			OpenSea
cg19502671	-0.0231187	0.665933	0.674723	0.0132018	0.0166505	0.000182688	0.0469915	chr13	114129004	DCUN1D2	Body	OpenSea
cg27165884	-0.0231045	0.159058	0.169663	0.0151241	0.0172197	0.000195315	0.0481968	chr10	99473085	MARVELD1;MARVELD1	TSS1500;TSS1500	Island
cg05735639	-0.0230994	0.201374	0.209118	0.0148833	0.014712	2.32627e-05	0.0210635	chr17	49021875			Island
cg09755640	-0.0229586	0.879979	0.887617	0.0181303	0.014314	3.17741e-05	0.02392	chr2	54768748	SPTBN1	Body	OpenSea
cg19134881	-0.0229476	0.13423	0.142741	0.0182026	0.0177348	4.97356e-05	0.0285537	chr20	55501181			S_Shore
cg11785425	-0.0229169	0.0618941	0.0728071	0.0104427	0.0203885	6.76652e-05	0.0319561	chr8	81478222			OpenSea
cg22323421	-0.0228109	0.862868	0.869732	0.0178256	0.0133583	2.36144e-05	0.0212271	chr6	126221478	NCOA7;NCOA7;NCOA7;NCOA7;NCOA7	Body;Body;Body;Body;Body	OpenSea
cg26983467	-0.0228043	0.856913	0.863465	0.00976124	0.0157522	0.000133307	0.0415725	chr15	99874260	LRRC28;LRRC28	Body;Body	OpenSea
cg21360335	-0.0227345	0.159814	0.160403	0.013697	0.0158623	4.16759e-05	0.026388	chr2	58468822	FANCL;FANCL	TSS1500;TSS1500	S_Shore
cg21734707	-0.0226237	0.262865	0.274945	0.0159543	0.0167156	8.62521e-05	0.0351444	chr17	3908241	ZZEF1	3'UTR	Island
cg13816999	-0.0225554	0.0876196	0.0959513	0.0170914	0.0204953	0.000191283	0.0477033	chr11	12398883	PARVA	TSS1500	N_Shore
cg23693200	-0.0225057	0.177157	0.184668	0.0146642	0.0150894	1.75012e-05	0.018533	chr20	4701448	PRND	TSS1500	OpenSea
cg09798868	-0.0223684	0.787072	0.790723	0.0145593	0.0151732	0.000113865	0.0391903	chr3	17812041			OpenSea
cg25575219	-0.0223671	0.849837	0.856031	0.0100307	0.0162847	0.000131748	0.0413672	chr2	183897013	NCKAP1;NCKAP1	Body;Body	OpenSea
cg20101398	-0.0223421	0.90812	0.912616	0.0234553	0.0138325	4.48521e-05	0.0272713	chr6	114384045	HS3ST5	TSS200	OpenSea
cg05149586	-0.022254	0.149028	0.149929	0.0182266	0.0155774	0.000176239	0.0464148	chr12	113859869	SDSL	TSS1500	OpenSea
cg04270799	-0.0222452	0.206239	0.214622	0.0150398	0.0183874	0.000106932	0.0384133	chr12	57944059	KIF5A	1stExon	S_Shore
cg02521376	-0.0222348	0.234319	0.236729	0.0160999	0.0175008	0.000103894	0.0379235	chr6	13762943			OpenSea
cg17063885	-0.0220973	0.88971	0.895162	0.0147933	0.0135364	2.14107e-05	0.0202134	chr1	94946027	ABCD3;ABCD3	ExonBnd;Body	OpenSea
cg03878208	-0.0220926	0.817859	0.824663	0.00937542	0.0166225	1.70109e-05	0.0182768	chr11	72483293	STARD10	Body	OpenSea
cg26893523	-0.0219652	0.105543	0.109647	0.0102666	0.0180017	1.07095e-05	0.0148715	chr11	61127981	CYB561A3;CYB561A3;CYB561A3;TMEM138;TMEM138	5'UTR;5'UTR;5'UTR;TSS1500;TSS1500	N_Shore
cg08719618	-0.021961	0.803383	0.798368	0.0155709	0.0166872	0.00020185	0.0486634	chr15	65587489			OpenSea
cg10781610	-0.0218917	0.843415	0.845524	0.0144282	0.0168249	0.00018722	0.0475312	chr3	33266092			OpenSea
cg14080227	-0.0218903	0.0922433	0.0984133	0.0164234	0.0164963	1.92774e-05	0.0195693	chr9	38363157			OpenSea
cg26473493	-0.0218795	0.834003	0.841717	0.0135404	0.0180247	0.000184055	0.047137	chr10	34492364	PARD3;PARD3;PARD3;PARD3;PARD3;PARD3;PARD3;PARD3	Body;Body;Body;Body;Body;Body;Body;Body	OpenSea
cg21933008	-0.0218765	0.105432	0.107522	0.0105779	0.0190135	0.000184014	0.047137	chr7	28581955	CREB5;CREB5;CREB5	Body;Body;Body	OpenSea
cg04745553	-0.0218626	0.0852659	0.089242	0.0143695	0.0182084	3.27447e-05	0.0239688	chr8	19727954			OpenSea
cg15169189	-0.0218341	0.0664446	0.0788596	0.0115168	0.0191138	0.000130831	0.0412571	chr18	7568891	PTPRM;PTPRM	Body;Body	S_Shore
cg24057792	-0.0218106	0.920434	0.925593	0.0140376	0.0148461	0.00013291	0.0415366	chr2	192539229			N_Shelf
cg27205559	-0.0217993	0.0662228	0.0772333	0.0146928	0.0200736	0.000174433	0.0464087	chr7	154705775			Island
cg23850760	-0.0216519	0.0875607	0.0996705	0.0116809	0.0180202	4.95987e-05	0.0285183	chr3	39424705	SLC25A38	TSS200	Island
cg17166762	-0.0216097	0.186837	0.193861	0.0163857	0.0178104	0.000135092	0.0418469	chr5	152870046	GRIA1;GRIA1;GRIA1;GRIA1;GRIA1;GRIA1	TSS1500;TSS200;TSS200;TSS200;TSS200;TSS200	OpenSea
cg00322656	-0.0216007	0.0880484	0.091823	0.0205872	0.020347	0.000162094	0.0451457	chr5	58883504	PDE4D;PDE4D;PDE4D;PDE4D	TSS1500;Body;Body;Body	OpenSea
cg27241957	-0.0215831	0.750194	0.753894	0.0183403	0.0135138	1.95597e-05	0.0196504	chr17	566654	VPS53;VPS53	Body;Body	OpenSea
cg14839358	-0.0215134	0.871134	0.873148	0.0121375	0.0142608	3.24705e-05	0.0239425	chr4	145629342	HHIP	Body	OpenSea
cg15579362	-0.0214826	0.844649	0.855363	0.0141115	0.0160424	0.000135711	0.0419573	chr5	55833759	C5orf67	Body	OpenSea
cg18499800	-0.0214632	0.866102	0.864326	0.0106584	0.0128447	2.2282e-05	0.0206362	chr2	113672827	IL37;IL37;IL37;IL37;IL37	1stExon;Body;Body;Body;Body	OpenSea
cg27465566	-0.0214108	0.0564613	0.0594999	0.00953992	0.0215869	0.000197582	0.0482766	chr5	14142574	TRIO	TSS1500	N_Shore
cg16209579	-0.0213746	0.130049	0.14148	0.0197919	0.0157828	6.32177e-05	0.031226	chr4	111437669	ENPEP	Body	OpenSea
cg26616148	-0.02137	0.0716882	0.0767773	0.0169172	0.019785	0.000110685	0.0387849	chr19	45681407	TRAPPC6A;BLOC1S3	1stExon;TSS1500	Island
cg13202082	-0.0213629	0.0893203	0.0942668	0.0102185	0.0182992	4.75508e-05	0.0280531	chr1	9882851	CLSTN1;CLSTN1	Body;Body	N_Shore
cg25851921	-0.0212798	0.803347	0.802036	0.0235467	0.0158759	0.000194459	0.0480864	chr3	124729355	HEG1	Body	OpenSea
cg17091456	-0.0212319	0.935122	0.943656	0.0183842	0.0136287	0.000115248	0.039329	chr6	53166884	ELOVL5	5'UTR	OpenSea
cg02670686	-0.0212156	0.0925635	0.100681	0.015293	0.0161727	7.23147e-05	0.0326765	chr16	57125674	CPNE2	TSS1500	N_Shore
cg02147980	-0.0212062	0.847267	0.855859	0.00879221	0.0156902	6.84915e-05	0.0321468	chr3	50227491			N_Shelf
cg17636541	-0.0211802	0.0620953	0.071499	0.00854542	0.01694	3.90972e-05	0.0257844	chr6	30658493	NRM	Body	S_Shelf
cg12448342	-0.0210733	0.846575	0.849053	0.0192163	0.0146389	7.29844e-05	0.0328531	chr6	138863140	NHSL1	Body	OpenSea
cg06659614	-0.021038	0.834691	0.843306	0.0137677	0.0147887	5.70544e-05	0.0300264	chr1	152010183	S100A11	TSS1500	S_Shore
cg08214660	-0.0210252	0.201421	0.203921	0.0169686	0.0169074	5.6703e-05	0.0300057	chr15	81331642			OpenSea
cg07144296	-0.021018	0.125996	0.12952	0.0121694	0.0151651	2.14225e-05	0.0202134	chr1	182584520			Island
cg06131755	-0.0210123	0.0575158	0.0701588	0.0115117	0.0176672	0.000134171	0.0417708	chr6	160182447	ACAT2	TSS1500	Island
cg21210090	-0.0209674	0.118761	0.132506	0.0178737	0.0180703	5.69856e-05	0.0300264	chr4	15704429	BST1	TSS200	N_Shore
cg20670085	-0.0209633	0.150291	0.157169	0.0151744	0.012564	1.44094e-05	0.0171995	chr19	11909183	ZNF491	TSS1500	N_Shore
cg12697289	-0.020944	0.903333	0.910157	0.0116345	0.0144656	0.000180243	0.0468124	chr12	57928888	DCTN2;DCTN2;DCTN2	Body;Body;Body	OpenSea
cg05352635	-0.0209189	0.0995172	0.102338	0.0182141	0.01725	7.94941e-05	0.0340893	chr5	148530097	ABLIM3;ABLIM3;ABLIM3;ABLIM3;ABLIM3	5'UTR;Body;Body;Body;Body	OpenSea
cg11259070	-0.0208881	0.889968	0.89632	0.0163284	0.0147445	9.11043e-05	0.0361115	chr18	48708615	MEX3C	Body	OpenSea
cg07717543	-0.0207466	0.872704	0.876183	0.0141202	0.0150994	3.70419e-05	0.0249823	chr16	2490235	CCNF	Body	OpenSea
cg01770831	-0.0207282	0.0764059	0.0813903	0.0157829	0.0163635	3.31124e-05	0.0240627	chr1	214454661	SMYD2	1stExon	Island
cg04232793	-0.0206705	0.13774	0.143168	0.0200215	0.0172265	5.18916e-05	0.0288125	chr14	55495000	WDHD1;WDHD1;SOCS4;SOCS4	TSS1500;TSS1500;5'UTR;5'UTR	S_Shore
cg09981030	-0.0205637	0.0715303	0.0823681	0.0109504	0.0149087	6.21362e-05	0.0309253	chr16	3179796			OpenSea
cg24654613	-0.020507	0.153816	0.156225	0.019269	0.0169218	0.000200939	0.0485469	chr1	235246726			OpenSea
cg22835265	-0.0204597	0.11631	0.129263	0.0150828	0.0174021	9.58019e-05	0.0366066	chr6	139014871	FLJ46906	Body	Island
cg06663644	-0.0203568	0.126647	0.134585	0.0156351	0.0153192	0.000122615	0.040303	chr19	40971204	BLVRB	Body	N_Shore
cg03182958	-0.0203501	0.0539412	0.0632023	0.0241051	0.0191078	6.45201e-05	0.0313259	chr2	223288923	SGPP2	TSS1500	Island
cg13845149	-0.0203459	0.932236	0.939789	0.0141465	0.0124859	3.16867e-05	0.02392	chr1	115829546	NGF	5'UTR	OpenSea
cg17089606	-0.0203317	0.857553	0.865438	0.0136274	0.0118576	6.93764e-06	0.0125424	chr1	231747899	LINC00582;TSNAX-DISC1;TSNAX-DISC1;TSNAX-DISC1;TSNAX-DISC1;TSNAX-DISC1;TSNAX-DISC1;TSNAX-DISC1;TSNAX-DISC1	TSS200;Body;Body;Body;Body;Body;Body;Body;Body	OpenSea
cg14187724	-0.0203316	0.0831042	0.0902497	0.0111232	0.013863	6.22466e-06	0.0120956	chr9	93799798			OpenSea
cg20453482	-0.0201994	0.120277	0.125775	0.0131455	0.0155338	3.88218e-05	0.0256826	chr4	184019335	WWC2-AS2;WWC2	Body;TSS1500	Island
cg19104443	-0.0200967	0.863453	0.865389	0.0192956	0.0130136	0.000146344	0.0431253	chr17	79286855	TMEM105	3'UTR	S_Shelf
cg07804191	-0.020079	0.130121	0.134374	0.0107534	0.0166591	0.00019647	0.0482766	chr17	38375185	WIPF2	TSS1500	N_Shore
cg20463830	-0.0200292	0.839755	0.844487	0.0174727	0.0151227	0.000136294	0.0420585	chr20	45997816			OpenSea
cg02473195	-0.02002	0.0953345	0.102142	0.011881	0.0148827	8.49099e-06	0.0134054	chr7	19748896	TWISTNB	TSS1500	S_Shore
cg18016365	-0.0199276	0.0309103	0.0378007	0.0074718	0.0212819	0.000199064	0.0483489	chr4	47033634	GABRB1;GABRB1	1stExon;5'UTR	N_Shore
cg10376310	-0.019893	0.101979	0.108353	0.014428	0.0152206	1.18184e-05	0.0154632	chr8	91658754	TMEM64;TMEM64	TSS1500;TSS1500	Island
cg27259676	-0.0198798	0.86759	0.872483	0.0154019	0.0121495	8.36263e-06	0.0133485	chr2	27358846	PREB	TSS1500	S_Shore
cg10462820	-0.0197844	0.0812756	0.0849848	0.0171149	0.0185363	0.000184038	0.047137	chr15	40566933	PAK6;PAK6;PAK6	Body;Body;Body	OpenSea
cg17316750	-0.0197285	0.082684	0.0976148	0.0125624	0.0167439	0.000181876	0.0469915	chr15	41047892	FAM82A2	TSS1500	S_Shore
cg03698182	-0.0197074	0.839256	0.846658	0.0184397	0.0154262	0.000106428	0.0383362	chr1	179005979	FAM20B	5'UTR	OpenSea
cg19212948	-0.0196862	0.0457623	0.0570057	0.0137736	0.018333	8.13392e-05	0.034503	chr16	24551685	RBBP6;RBBP6;RBBP6;RBBP6;RBBP6;RBBP6	5'UTR;1stExon;1stExon;5'UTR;1stExon;5'UTR	Island
cg03752268	-0.0196504	0.846985	0.848828	0.0124633	0.0128437	0.00020951	0.0492923	chr10	29889343	SVIL;SVIL	5'UTR;5'UTR	OpenSea
cg04226375	-0.0195461	0.888081	0.892695	0.0140547	0.0137673	0.000157217	0.0444763	chr1	54484794	LDLRAD1	TSS1500	OpenSea
cg24555403	-0.0194366	0.889043	0.89474	0.0114278	0.0139135	0.000186694	0.0474644	chr12	27314293			OpenSea
cg13085553	-0.019429	0.961877	0.971004	0.010021	0.0121184	6.26107e-05	0.0310303	chr12	133248929	POLE	Body	N_Shore
cg21219443	-0.0193643	0.216251	0.220918	0.018098	0.0132676	3.96074e-05	0.0257901	chr12	116716083	MED13L	TSS1500	OpenSea
cg05056583	-0.019363	0.889971	0.893245	0.0107545	0.0150196	0.000122281	0.040303	chr3	124036925	KALRN;KALRN	Body;Body	OpenSea
cg23777318	-0.0193391	0.83014	0.833234	0.0063302	0.0137544	5.14505e-05	0.0287087	chr1	228332970	GUK1;GUK1;GUK1;GUK1;GUK1	5'UTR;5'UTR;Body;Body;5'UTR	OpenSea
cg17549366	-0.0193269	0.0522499	0.0538878	0.0149236	0.0140715	1.11372e-06	0.00559965	chr13	21141057	IFT88;IFT88	TSS200;TSS200	Island
cg05281304	-0.0192536	0.131085	0.138091	0.0153069	0.0153689	8.40766e-05	0.0349102	chr2	166963245	SCN1A;LOC101929680	5'UTR;Body	OpenSea
cg25616160	-0.019159	0.919852	0.923924	0.0233105	0.0127478	0.000169403	0.0459357	chr17	39655863			OpenSea
cg24837911	-0.0191495	0.0982352	0.102594	0.0157616	0.0164749	5.32815e-05	0.029177	chr12	49595071			OpenSea
cg02018930	-0.0191345	0.862107	0.867375	0.0133717	0.0131344	0.000117773	0.0395096	chr12	53413966	EIF4B;EIF4B	Body;Body	OpenSea
cg24341442	-0.0190191	0.0631962	0.0691642	0.00862181	0.0169565	0.000110631	0.0387849	chr15	55699975	CCPG1;CCPG1	5'UTR;5'UTR	N_Shore
cg21688999	-0.0190185	0.854252	0.859985	0.0100153	0.0142237	7.38288e-05	0.03307	chr10	105808104	MIR936;COL17A1	TSS200;Body	OpenSea
cg16829616	-0.0190135	0.878881	0.88104	0.0142306	0.0128528	4.53261e-05	0.0272983	chr16	73035242	ZFHX3;ZFHX3	5'UTR;5'UTR	OpenSea
cg23630813	-0.0190135	0.101828	0.105677	0.0209702	0.0158717	7.14465e-05	0.0325843	chr6	153324852	MTRF1L;MTRF1L;MTRF1L;MTRF1L;MTRF1L;MTRF1L;MTRF1L	TSS1500;TSS1500;TSS1500;TSS1500;TSS1500;TSS1500;TSS1500	S_Shore
cg24127251	-0.0189911	0.145412	0.153156	0.0127984	0.0138758	0.000135178	0.0418469	chr1	223705348			OpenSea
cg25828259	-0.0189223	0.952741	0.958397	0.0131633	0.0112178	1.43838e-06	0.00625334	chr2	47918397			Island
cg07130508	-0.0187889	0.0877843	0.0923024	0.0152128	0.0156291	8.60475e-05	0.035134	chr10	103875497	LDB1;LDB1	Body;TSS1500	OpenSea
cg16097768	-0.0187651	0.842926	0.84413	0.0174633	0.0136626	0.000165454	0.0454094	chr4	154517754	KIAA0922;KIAA0922	Body;Body	OpenSea
cg22960956	-0.0187498	0.833436	0.828444	0.00883145	0.0151449	0.000184227	0.04714	chr2	11916197	LPIN1;LPIN1;LPIN1;LPIN1;LPIN1;LPIN1	ExonBnd;ExonBnd;Body;Body;Body;Body	OpenSea
cg12750675	-0.0187269	0.927567	0.934245	0.011523	0.00954409	1.66377e-06	0.00670957	chr7	140556696	BRAF	Body	OpenSea
cg22683076	-0.01865	0.884922	0.890478	0.0130851	0.0144481	0.00016245	0.0451926	chr3	52731855	GLT8D1;GLT8D1;GLT8D1;GLT8D1;GLT8D1	Body;Body;Body;Body;Body	OpenSea
cg02535733	-0.0185509	0.859586	0.863458	0.01451	0.0126663	4.60302e-05	0.0273203	chr5	74644287	HMGCR;HMGCR	Body;Body	OpenSea
cg16080658	-0.0185046	0.913659	0.917489	0.0148586	0.0100755	2.87482e-05	0.0228417	chr15	91332420	BLM;BLM;BLM;BLM	Body;Body;Body;Body	OpenSea
cg09280610	-0.0184667	0.100424	0.105021	0.0133852	0.0137684	2.54518e-05	0.0216246	chr1	211500910	TRAF5;TRAF5	5'UTR;5'UTR	S_Shore
cg02796621	-0.018436	0.743263	0.748153	0.0133128	0.0118013	8.98628e-05	0.0358809	chr17	19248565	MIR1180;B9D1	TSS1500;Body	S_Shore
cg08767396	-0.0184231	0.113814	0.115711	0.0149926	0.0143536	4.8994e-05	0.0284393	chr14	59263160			OpenSea
cg15598754	-0.0183844	0.935192	0.941855	0.0127502	0.0120913	8.16996e-05	0.0345662	chr1	21551903	ECE1;ECE1;ECE1;ECE1	Body;Body;Body;Body	Island
cg16357147	-0.0183614	0.859471	0.860258	0.0129463	0.0132853	0.000178336	0.046605	chr1	200849323			OpenSea
cg12733753	-0.0182709	0.854797	0.859101	0.014368	0.0140654	0.000144071	0.0427574	chr8	126409294			OpenSea
cg20024058	-0.018173	0.889914	0.898083	0.0155894	0.0111317	0.00014929	0.0434967	chr6	155398990			OpenSea
cg15867699	-0.0181675	0.106041	0.110894	0.0123032	0.01428	0.000113108	0.039082	chr1	216367208	USH2A;USH2A	Body;Body	OpenSea
cg13838055	-0.0181539	0.0860314	0.0913312	0.00981819	0.0142171	5.07114e-05	0.0286851	chr19	44645352	ZNF234;ZNF234	TSS1500;TSS1500	N_Shore
cg24327955	-0.0181431	0.198105	0.195952	0.0135203	0.0131079	1.54273e-05	0.0175356	chr20	3490846	ATRN;ATRN;ATRN	Body;Body;Body	OpenSea
cg00950497	-0.0180457	0.0771265	0.0808921	0.0127161	0.016287	0.000192963	0.0478774	chr10	116393423	ABLIM1;ABLIM1;ABLIM1	Body;Body;Body	S_Shore
cg26919836	-0.0179976	0.0973305	0.0994439	0.0158736	0.0141438	0.000123076	0.040303	chr7	37489174	ELMO1;ELMO1	TSS1500;TSS1500	S_Shore
cg06819445	-0.0179501	0.241566	0.244971	0.0133953	0.012596	2.81903e-05	0.0226748	chr5	172199278	DUSP1	TSS1500	Island
cg05803141	-0.0177498	0.828915	0.835204	0.0127784	0.012041	0.000150155	0.0435861	chr15	75967344	CSPG4	3'UTR	OpenSea
cg04356160	-0.0177468	0.871035	0.872186	0.0111579	0.0130515	0.000163724	0.0452145	chr13	109849833	MYO16;MYO16	Body;Body	OpenSea
cg01064990	-0.0177422	0.0845228	0.082749	0.0157356	0.0139894	5.8174e-06	0.0118518	chr6	125425748			OpenSea
cg06313620	-0.0177229	0.878209	0.882503	0.0106197	0.0124806	1.09759e-05	0.0150338	chr12	26484950			OpenSea
cg24708279	-0.0176844	0.0857609	0.0923786	0.00903056	0.0134381	1.25852e-05	0.0161086	chr3	151976712			OpenSea
cg20688709	-0.0176469	0.0556533	0.0614484	0.00882097	0.0138128	7.56625e-05	0.0334372	chr1	236227534	NID1	Body	N_Shore
cg00202479	-0.0176344	0.892922	0.892391	0.0152289	0.0124861	0.000102923	0.0377565	chr6	31760383	VARS	Body	N_Shelf
cg02054213	-0.0176169	0.866518	0.868797	0.0136238	0.0121481	5.08681e-05	0.0286851	chr1	249141448	ZNF672	5'UTR	N_Shore
cg02471771	-0.0175998	0.934025	0.93857	0.0150339	0.0128944	0.000135253	0.0418469	chr7	2151462	MAD1L1;MAD1L1;MAD1L1	Body;Body;Body	N_Shelf
cg17084697	-0.0174952	0.956079	0.959119	0.0381598	0.00906402	0.000182899	0.0470045	chr2	234749871	HJURP	Body	OpenSea
cg07786607	-0.0174284	0.0794367	0.0866972	0.0187447	0.0138102	1.84528e-05	0.0191279	chr2	30454892	LBH	Body	Island
cg06219086	-0.0173878	0.0722916	0.0848966	0.0100196	0.0137195	3.57545e-05	0.0246593	chr2	64871588	SERTAD2	5'UTR	OpenSea
cg13365340	-0.0173779	0.074077	0.0795768	0.00980714	0.0158664	0.000169889	0.0459357	chr6	33245342	B3GALT4	1stExon	Island
cg14225483	-0.0173634	0.884128	0.890868	0.0151713	0.0111687	8.4332e-05	0.034967	chr4	684108	MFSD7;MFSD7;MFSD7	TSS1500;TSS1500;TSS1500	S_Shore
cg23477168	-0.0172881	0.930666	0.940654	0.0167887	0.0117748	0.000189156	0.0476389	chr2	192750645			S_Shelf
cg03582267	-0.0170851	0.865449	0.868565	0.0145473	0.010689	3.33678e-05	0.0240764	chr2	233726220			OpenSea
cg09975850	-0.0170631	0.151332	0.15325	0.0158508	0.013688	0.000130072	0.04113	chr8	65711396	CYP7B1	TSS200	Island
cg04341806	-0.0170622	0.964078	0.96732	0.0276768	0.00983331	9.30798e-05	0.0362609	chr13	46757395	LCP1	TSS1500	OpenSea
cg04884818	-0.0169924	0.890666	0.89318	0.00976118	0.0110938	3.00406e-05	0.0233035	chr11	72477927	STARD10	Body	OpenSea
cg09901556	-0.0169557	0.883547	0.890776	0.0139017	0.012225	7.60577e-05	0.0334939	chr10	3374274			Island
cg18874046	-0.0167695	0.835036	0.839301	0.014629	0.011626	0.000162894	0.0451926	chr3	129291828	PLXND1	Body	OpenSea
cg04560689	-0.0167042	0.942797	0.948736	0.00970974	0.010405	3.11766e-05	0.0238086	chr11	75165732	GDPD5	Body	OpenSea
cg02894209	-0.0166561	0.0881294	0.0995974	0.0158192	0.014396	5.7958e-05	0.0302255	chr15	43028463	CDAN1	Body	Island
cg05095483	-0.016498	0.831063	0.830773	0.0110318	0.0116023	0.000190847	0.0476942	chr8	141566398	AGO2;AGO2;AGO2;AGO2	ExonBnd;ExonBnd;Body;Body	OpenSea
cg19029418	-0.0164723	0.851263	0.854495	0.0112506	0.0109025	2.13125e-05	0.0201937	chr9	102036562			OpenSea
cg09617399	-0.016332	0.865072	0.864675	0.0126744	0.0122643	4.56399e-05	0.0272993	chr1	86072489			OpenSea
cg23276618	-0.0163164	0.110759	0.114681	0.011771	0.0143151	0.000183246	0.0470665	chr8	25946694			OpenSea
cg17075538	-0.0162598	0.0315503	0.0382251	0.00822674	0.0147536	1.79838e-05	0.0189032	chr19	15306892	NOTCH3	Body	Island
cg04911038	-0.0162335	0.909276	0.914626	0.0127573	0.0118661	0.000189923	0.0476777	chr14	104019587			OpenSea
cg15657100	-0.0162052	0.935603	0.938107	0.0135514	0.0101099	0.000198012	0.0482766	chr2	161420987			OpenSea
cg19878849	-0.0161665	0.0719554	0.0800696	0.0113544	0.0137913	4.41055e-05	0.0271193	chr12	112546749	NAA25	TSS200	S_Shore
cg12277666	-0.0160868	0.0409157	0.0443789	0.00879796	0.0147369	5.57297e-05	0.029833	chr1	179560870	TDRD5	TSS200	Island
cg10211062	-0.016068	0.902317	0.906087	0.0113801	0.0103451	5.39459e-05	0.0293701	chr2	47915862			N_Shelf
cg14736905	-0.0160065	0.0642064	0.0712247	0.0106484	0.0122352	5.6698e-05	0.0300057	chr1	178693969	RALGPS2	TSS1500	Island
cg22029297	-0.0159846	0.0701627	0.0742503	0.0125139	0.0139056	0.000193562	0.0479653	chr1	26736798	LIN28	TSS1500	N_Shore
cg03036452	-0.0159674	0.0859177	0.0878763	0.00734225	0.0121038	3.69252e-05	0.0249446	chr22	46663545	TTC38	TSS1500	N_Shore
cg19192377	-0.0159143	0.93928	0.941646	0.00799377	0.00985789	4.58028e-05	0.0272993	chr11	62209356	AHNAK	Body	N_Shelf
cg23416247	-0.0159048	0.080387	0.0842275	0.00822782	0.0110902	2.28068e-06	0.00790126	chr13	42535382	KIAA0564;KIAA0564	TSS200;TSS200	Island
cg01524697	-0.0158927	0.102975	0.109973	0.00953324	0.0128201	8.49235e-05	0.0350006	chr5	151066712	SPARC;SPARC;SPARC;CTB-113P19,1	TSS200;TSS200;TSS200;Body	OpenSea
cg08306029	-0.0158711	0.946781	0.951695	0.00999367	0.0100324	0.000133453	0.0415958	chr10	423607	DIP2C	Body	S_Shore
cg16137006	-0.0155991	0.97487	0.981027	0.00779185	0.0104072	0.000165883	0.0454904	chr6	2168579	GMDS	Body	OpenSea
cg25844612	-0.0155394	0.914459	0.921175	0.00991428	0.0104368	7.84493e-05	0.033937	chr10	13510336	BEND7;BEND7	Body;Body	N_Shelf
cg12576557	-0.015523	0.0398491	0.0446058	0.00623341	0.0128745	3.26129e-05	0.0239425	chr11	2441080	TRPM5	Body	N_Shore
cg11753867	-0.0153887	0.0492175	0.0608423	0.0122462	0.0142479	0.000208806	0.0492158	chr7	45962052	IGFBP3;IGFBP3	TSS1500;TSS1500	S_Shore
cg21424968	-0.0153762	0.0529597	0.0591384	0.0068097	0.011517	1.01235e-05	0.0145025	chr5	7261278			OpenSea
cg10835881	-0.0153329	0.124103	0.126665	0.016051	0.0119276	5.00528e-05	0.0286396	chr9	125572704			OpenSea
cg24038762	-0.0153072	0.927598	0.932819	0.00998652	0.010253	2.01372e-05	0.0197606	chr1	87817476			OpenSea
cg04774194	-0.0152463	0.0350767	0.0421328	0.00571979	0.0148762	0.000145027	0.0429307	chr6	127664674	ECHDC1;ECHDC1;ECHDC1;ECHDC1;ECHDC1;ECHDC1;ECHDC1;ECHDC1;ECHDC1	1stExon;1stExon;5'UTR;1stExon;TSS1500;5'UTR;1stExon;5'UTR;5'UTR	Island
cg06150260	-0.0151492	0.0795406	0.0801458	0.0065018	0.0126424	0.000171772	0.0460316	chr1	11004356			OpenSea
cg14051606	-0.0151428	0.0820556	0.0858722	0.00944004	0.0123966	1.8929e-05	0.0193155	chr6	76059388	FILIP1;FILIP1;FILIP1	Body;Body;Body	OpenSea
cg13897675	-0.0151221	0.942096	0.94585	0.0098415	0.00849627	6.86207e-07	0.00416521	chr1	1374310	VWA1;VWA1	Body;3'UTR	N_Shore
cg04333326	-0.0149563	0.881226	0.88376	0.00940176	0.00988923	5.51541e-05	0.0296714	chr2	220246735	DNPEP	Body	OpenSea
cg03416515	-0.0149008	0.0780605	0.0828832	0.0136835	0.012719	0.000208642	0.0492158	chr6	7698603			OpenSea
cg12419431	-0.0148431	0.119515	0.121031	0.00861867	0.0110262	1.99756e-05	0.0197154	chr1	112901670			OpenSea
cg05553879	-0.0147322	0.915158	0.922824	0.0154699	0.0106186	0.000155044	0.0441854	chr3	43404068			N_Shore
cg27493864	-0.0145407	0.045277	0.0468532	0.00617346	0.0121993	3.25622e-05	0.0239425	chr1	32083990	HCRTR1	5'UTR	Island
cg13373085	-0.0144984	0.0463161	0.0522078	0.011948	0.0136783	0.000175975	0.0464148	chr5	131629069	SLC22A4	TSS1500	N_Shore
cg03193698	-0.0144307	0.0439826	0.0492155	0.0139814	0.0126017	0.000113975	0.0391903	chr11	62647979	SLC3A2;SLC3A2;SLC3A2;SLC3A2;SLC3A2;SLC3A2	Body;Body;TSS1500;Body;Body;Body	N_Shore
cg15295253	-0.01433	0.957975	0.961956	0.0106437	0.0101676	8.66813e-05	0.035227	chr2	200670187			OpenSea
cg01761409	-0.0142827	0.0135534	0.02318	0.00299628	0.0188261	5.81699e-05	0.0302364	chr11	87908192	RAB38	Body	N_Shore
cg09667721	-0.0142344	0.0808471	0.0894731	0.0105482	0.00907594	1.66466e-05	0.0180834	chr11	126080928	FAM118B;RPUSD4;RPUSD4	TSS1500;Body;Body	N_Shore
cg07667327	-0.0141867	0.903275	0.907988	0.00979768	0.0107869	9.56393e-05	0.0365891	chr3	119911457	GPR156;GPR156	Body;Body	OpenSea
cg00332680	-0.0141827	0.0595663	0.0638566	0.00897113	0.0108308	2.77095e-05	0.0224517	chr10	74079303			N_Shore
cg06641872	-0.014179	0.0957343	0.100684	0.0100302	0.0119061	0.000106196	0.0383362	chr15	93277331			OpenSea
cg18363721	-0.0141441	0.0761057	0.0810543	0.00674853	0.0112751	5.33212e-05	0.029177	chr3	39424765	SLC25A38	TSS200	Island
cg25777153	-0.0140955	0.0644732	0.0708254	0.00809668	0.00943644	1.77881e-05	0.0187694	chr22	20008297	C22orf25	TSS1500	N_Shore
cg05935429	-0.0139649	0.0864603	0.0899939	0.0142532	0.0113123	0.000190259	0.0476777	chr19	10342356	S1PR2	TSS1500	S_Shore
cg15361028	-0.0139307	0.0524989	0.056997	0.0095798	0.0109167	2.08949e-05	0.0200693	chr6	53658683	LRRC1	TSS1500	N_Shore
cg22493877	-0.0137923	0.0849755	0.0875951	0.0134471	0.0125536	0.000184197	0.04714	chr1	9352405	SPSB1	TSS1500	OpenSea
cg25647665	-0.0137674	0.974435	0.977127	0.0074408	0.00882251	0.000129137	0.0409885	chr10	453318	DIP2C	Body	OpenSea
cg24146586	-0.013643	0.0878751	0.0934558	0.0124412	0.0110556	6.96435e-05	0.0322665	chr17	74349090	PRPSAP1	Body	N_Shore
cg25552033	-0.013626	0.885454	0.887892	0.00781295	0.00964332	9.42042e-05	0.0363471	chr2	227971730	COL4A4	Body	OpenSea
cg11338726	-0.0135386	0.053125	0.0562256	0.0097813	0.0127094	0.000115426	0.039329	chr8	30514605	GTF2E2	5'UTR	N_Shore
cg21009824	-0.0134916	0.946788	0.945446	0.0113984	0.0101057	6.93564e-05	0.0322408	chr1	38477009	UTP11L	TSS1500	N_Shore
cg05792572	-0.0134837	0.0592205	0.0628773	0.00965827	0.0112729	0.000104976	0.0382081	chr11	77757450			OpenSea
cg07381549	-0.0134515	0.966115	0.967979	0.00911194	0.00907078	3.01834e-05	0.0233834	chr19	4091246	MAP2K2	Body	S_Shore
cg02246692	-0.0133632	0.0941799	0.0994367	0.00775592	0.0114801	0.000152528	0.0438021	chr1	153747542	SLC27A3	TSS1500	N_Shore
cg03506372	-0.0132799	0.0271326	0.0288401	0.00673735	0.0128269	4.34075e-05	0.0270164	chr11	60897603			OpenSea
cg02571054	-0.0131754	0.960516	0.965584	0.0072303	0.00942049	0.000213302	0.0497576	chr2	100481106	AFF3;AFF3	Body;Body	OpenSea
cg21850712	-0.013172	0.0643997	0.0698417	0.0109856	0.00990813	2.98667e-05	0.0231991	chr5	137969057			OpenSea
cg20465207	-0.0131339	0.034315	0.0379088	0.00803951	0.0116156	2.21953e-05	0.0206123	chr1	155948698	ARHGEF2;ARHGEF2;ARHGEF2	TSS1500;TSS1500;TSS1500	S_Shore
cg11224899	-0.0131123	0.0684407	0.0713584	0.00863782	0.0110464	6.25522e-05	0.0310274	chr14	95651866	CLMN	3'UTR	OpenSea
cg25655854	-0.0130649	0.964323	0.965952	0.0191888	0.00670111	3.39807e-05	0.0244275	chr4	99772732			OpenSea
cg24470133	-0.0130088	0.932572	0.936944	0.00747515	0.00852144	2.39055e-05	0.021256	chr1	1483206	SSU72	Body	OpenSea
cg19410732	-0.0129847	0.0381757	0.0449404	0.0108947	0.0113495	7.37639e-05	0.03307	chr3	194305082			S_Shore
cg21030970	-0.0129354	0.0530531	0.0556231	0.00663372	0.00993377	9.92703e-06	0.01445	chr17	45798741			OpenSea
cg18901976	-0.0128516	0.0584501	0.0566627	0.00905604	0.0108934	1.98042e-05	0.0196608	chr5	150603749	CCDC69	TSS200	Island
cg21868801	-0.0127669	0.040779	0.0427327	0.00870154	0.0114406	1.10511e-05	0.0150338	chr20	32262431	NECAB3;NECAB3	TSS200;TSS200	S_Shore
cg13541713	-0.0127513	0.0466028	0.0473072	0.0149649	0.0120563	0.000187465	0.0475481	chr4	119947251	SYNPO2;SYNPO2;SYNPO2	Body;Body;Body	OpenSea
cg15000841	-0.0126768	0.0581589	0.0624433	0.00860444	0.009953	7.45936e-05	0.0332679	chr11	64815642	NAALADL1	Body	Island
cg01483249	-0.0126269	0.0418702	0.043627	0.0101601	0.0111382	6.59752e-05	0.0315044	chr3	112279832	ATG3;ATG3;SLC35A5	Body;Body;TSS1500	N_Shore
cg19136868	-0.0126268	0.0616329	0.0649777	0.00808603	0.00693012	2.15163e-07	0.00243623	chr11	560685	RASSF7;RASSF7;RASSF7;C11orf35	TSS1500;TSS1500;TSS1500;1stExon	Island
cg27386837	-0.0125443	0.0410018	0.0468255	0.0117762	0.0116171	0.000177559	0.0465503	chr1	41156961	NFYC;NFYC;NFYC;LOC100130557;NFYC;NFYC	TSS1500;TSS1500;TSS1500;Body;TSS1500;TSS1500	N_Shore
cg17498773	-0.0125345	0.0687176	0.0718593	0.00713029	0.00970438	5.77827e-05	0.0301875	chr11	107799532	RAB39	Body	Island
cg11706635	-0.0124379	0.035733	0.0394345	0.00747059	0.0109693	0.000195436	0.0482065	chr7	103087723	SLC26A5;SLC26A5;SLC26A5;SLC26A5;SLC26A5	TSS1500;TSS1500;TSS1500;TSS1500;TSS1500	S_Shore
cg03215152	-0.0123599	0.938948	0.941931	0.00811757	0.00907265	7.03348e-05	0.0324036	chr8	141600316	EIF2C2;EIF2C2	Body;Body	OpenSea
cg15341579	-0.0123464	0.965882	0.969267	0.0101937	0.00729698	1.00414e-05	0.0144668	chr7	74486465	WBSCR16	Body	N_Shelf
cg00040569	-0.0122951	0.0335328	0.0409857	0.0125906	0.0132806	0.000168753	0.0458297	chr19	44438813			N_Shore
cg05246283	-0.0122692	0.0394697	0.0464975	0.00405412	0.0104563	0.000211527	0.0495397	chr7	73270172			Island
cg06663305	-0.0122508	0.0237225	0.0301017	0.00464552	0.0116625	0.000153991	0.044013	chr17	8095813			S_Shelf
cg21517389	-0.0121049	0.0516693	0.0514038	0.0102739	0.010624	7.4137e-05	0.033169	chr7	50861602	GRB10	TSS1500	Island
cg01837492	-0.0120182	0.940819	0.942852	0.0120983	0.00965545	0.000178695	0.0466219	chr15	69687372	PAQR5;PAQR5	Body;Body	OpenSea
cg22417813	-0.0120024	0.0762609	0.0795052	0.00834272	0.00962103	2.38103e-05	0.0212285	chr2	232316833			OpenSea
cg04946948	-0.0119315	0.933796	0.935694	0.00965897	0.00829331	0.000108075	0.038495	chr11	71196653	NADSYN1	Body	OpenSea
cg14714629	-0.0117754	0.943253	0.948858	0.00942022	0.00729242	8.49311e-05	0.0350006	chr7	99495452	TRIM4;TRIM4	Body;Body	OpenSea
cg14986962	-0.0117729	0.033813	0.0372789	0.0101753	0.00909053	2.41683e-06	0.00807277	chr16	85932214	IRF8	TSS1500	Island
cg15055674	-0.0115945	0.017858	0.0203337	0.00251196	0.0132174	3.03757e-06	0.00896435	chr19	44529452	ZNF222;ZNF222	TSS200;TSS200	Island
cg15860924	-0.011546	0.949007	0.950791	0.00703258	0.00847385	0.000101959	0.037675	chr1	33612977	TRIM62	Body	Island
cg15301673	-0.0114395	0.0430761	0.0465105	0.0115454	0.00870796	4.40061e-05	0.0271193	chr20	32319629	ZNF341	TSS200	Island
cg15031351	-0.011396	0.0600513	0.065652	0.0100129	0.00879736	2.4759e-05	0.0214062	chr18	9870014			OpenSea
cg26127345	-0.0113871	0.053272	0.056956	0.00803216	0.00992905	0.000205196	0.0488143	chr10	89621940	PTEN;KILLIN	TSS1500;1stExon	Island
cg10619895	-0.0112581	0.0450446	0.0490465	0.011723	0.0109022	0.000145664	0.0430326	chr7	4456202			OpenSea
cg07427605	-0.0112527	0.0321154	0.0326504	0.00803645	0.00895483	9.65091e-07	0.00511052	chr16	73082535	ZFHX3;ZFHX3	5'UTR;TSS1500	Island
cg26534508	-0.0112385	0.0479726	0.0510495	0.00571373	0.00876861	9.74471e-06	0.014308	chr1	236306311	GPR137B	1stExon	Island
cg04286043	-0.0111406	0.0451075	0.0486435	0.00720342	0.00913905	0.000158725	0.0447791	chr6	36410500	PXT1;KCTD20;PXT1	5'UTR;TSS200;1stExon	Island
cg18787975	-0.0111381	0.0553362	0.0592858	0.00964329	0.00991485	0.000163502	0.0451957	chr8	11726094	CTSB;CTSB;CTSB;CTSB;CTSB	TSS1500;TSS1500;TSS1500;TSS1500;TSS1500	S_Shore
cg11911122	-0.0110201	0.0238392	0.0301632	0.00607203	0.00888468	1.72317e-05	0.0184133	chr8	71316769	NCOA2	TSS1500	Island
cg07131116	-0.0109965	0.0300135	0.0337645	0.00791705	0.00964313	0.000134115	0.0417708	chr14	94546722	DDX24;IFI27L1;IFI27L1	5'UTR;TSS1500;TSS1500	N_Shore
cg12833720	-0.0108884	0.0699891	0.068921	0.00915162	0.00932011	0.000190535	0.0476777	chr19	45251551	BCL3	TSS1500	N_Shore
cg07606271	-0.0108748	0.0789395	0.079311	0.00917843	0.00950066	0.000141523	0.0426878	chr8	126400962			OpenSea
cg20223364	-0.0108094	0.0420495	0.0453497	0.00615553	0.00718828	4.40933e-07	0.00346646	chr8	42753487	HOOK3	Body	S_Shore
cg07175191	-0.0108092	0.0418372	0.0468705	0.0124576	0.0096542	4.59076e-05	0.0272993	chr17	26988607	SUPT6H;SDF2	TSS1500;Body	N_Shore
cg16584695	-0.0107444	0.0699331	0.0709968	0.0090266	0.00880017	6.99769e-05	0.0322665	chr6	2846797			OpenSea
cg21498220	-0.010739	0.959584	0.962942	0.00751884	0.00730039	2.28675e-05	0.0209892	chr14	102399708			OpenSea
cg13115002	-0.0105849	0.028897	0.0313978	0.0100324	0.0093775	0.000182376	0.0469915	chr2	124784924	CNTNAP5	Body	S_Shore
cg13602798	-0.0105757	0.0596958	0.0615513	0.0074311	0.00550977	6.80132e-07	0.00416521	chr17	8152519	PFAS;C17orf68	TSS200;TSS1500	Island
cg18468726	-0.0104446	0.970553	0.973011	0.00979073	0.00605937	6.75686e-05	0.0319543	chr5	154314946	GEMIN5	Body	N_Shelf
cg19650264	-0.0104251	0.0391115	0.0428901	0.00518761	0.00885586	1.04354e-05	0.0146639	chr1	227751191	ZNF678;ZNF678;ZNF678	TSS200;TSS200;TSS200	N_Shore
cg16733769	-0.0103711	0.951309	0.953426	0.00793778	0.00590954	8.57979e-06	0.013471	chr11	47194031	ARFGAP2	Body	N_Shelf
cg21541335	-0.0103152	0.974444	0.977443	0.00664544	0.00558008	1.52065e-05	0.0175356	chr12	6993134	RPL13P5	TSS200	OpenSea
cg11073139	-0.0103136	0.0567096	0.0586701	0.00805231	0.00765341	1.48552e-05	0.0174092	chr22	25201812	SGSM1;SGSM1;SGSM1;SGSM1	TSS1500;TSS1500;TSS1500;TSS1500	N_Shore
cg20144981	-0.0102469	0.0384509	0.0416739	0.0036253	0.00843091	0.000123975	0.0403391	chr11	27527687	BDNFOS;LIN7C	TSS1500;Body	N_Shore
cg04988483	-0.0102228	0.0881574	0.0888745	0.0076125	0.00814439	8.02048e-05	0.0342444	chr19	50354073	PTOV1;PTOV1;PTOV1;PTOV1;PTOV1;PTOV1-AS1	TSS1500;TSS1500;5'UTR;1stExon;Body;Body	Island
cg27459195	-0.0101475	0.0520159	0.0543901	0.00908906	0.0091043	0.000191289	0.0477033	chr1	68908961	RPE65	Body	OpenSea
cg17599471	-0.0100213	0.0179641	0.021256	0.00535559	0.00612918	3.92034e-08	0.000973387	chr1	25174745			Island
cg20750367	-0.00988786	0.0552703	0.057284	0.00920559	0.00866483	0.000191643	0.0477106	chr4	122384014			OpenSea
cg10996675	-0.0098322	0.0477905	0.0498509	0.00881137	0.00818493	0.000107445	0.0384153	chr20	62495431	TPD52L2;TPD52L2;TPD52L2;TPD52L2;TPD52L2;TPD52L2;TPD52L2;TPD52L2;TPD52L2;TPD52L2;TPD52L2	TSS1500;TSS1500;TSS1500;TSS1500;TSS1500;TSS1500;TSS1500;TSS1500;TSS1500;TSS1500;TSS1500	S_Shore
cg13425044	-0.00983211	0.0437142	0.0435584	0.0161226	0.00910618	8.85405e-05	0.0356086	chr8	60031620	TOX;TOX	1stExon;5'UTR	Island
cg06778273	-0.00981631	0.0495985	0.054212	0.00865397	0.00836822	6.85239e-05	0.0321468	chr1	1137117			Island
cg03260383	-0.00980996	0.0467843	0.0487333	0.00686258	0.00837918	0.000104998	0.0382081	chr13	34117281	STARD13	5'UTR	S_Shore
cg17532444	-0.00977818	0.054321	0.0580306	0.00921069	0.00733204	3.29346e-05	0.0240289	chr15	40799368			Island
cg19645210	-0.00969928	0.0367437	0.0366191	0.00960952	0.007566	1.15974e-05	0.0153694	chr11	124981531	TMEM218;TMEM218;TMEM218;TMEM218;TMEM218;TMEM218;TMEM218;TMEM218;TMEM218;TMEM218;TMEM218;TMEM218;TMEM218;TMEM218;TMEM218;TMEM218;TMEM218;TMEM218;TMEM218;TMEM218;TMEM218;TMEM218;TMEM218;TMEM218;TMEM218;TMEM218;TMEM218;TMEM218;TMEM218	1stExon;1stExon;1stExon;1stExon;1stExon;1stExon;1stExon;1stExon;1stExon;1stExon;1stExon;Body;Body;Body;Body;Body;Body;Body;5'UTR;5'UTR;5'UTR;5'UTR;5'UTR;5'UTR;5'UTR;5'UTR;5'UTR;5'UTR;5'UTR	Island
cg05127553	-0.00969434	0.0403352	0.0408472	0.00888625	0.00950467	6.41027e-05	0.0313215	chr3	49823860	IP6K1;IP6K1;IP6K1;IP6K1	5'UTR;1stExon;1stExon;5'UTR	Island
cg05643490	-0.00967989	0.0284088	0.0311115	0.00612943	0.0076625	2.38364e-06	0.00806576	chr6	39693249	KIF6	TSS200	S_Shore
cg08861270	-0.00964243	0.0270148	0.0323925	0.00632019	0.0084243	3.08974e-05	0.0236734	chr19	3700656	PIP5K1C	TSS1500	S_Shore
cg14798745	-0.00961347	0.976304	0.979319	0.00709468	0.00615678	0.000132414	0.0414695	chr4	184315677			N_Shelf
cg11131549	-0.00959773	0.0313024	0.0350801	0.00696816	0.00600196	2.36378e-06	0.00804479	chr1	211500852	TRAF5;TRAF5	5'UTR;5'UTR	S_Shore
cg25956450	-0.00951115	0.0151701	0.017584	0.00479759	0.00686113	3.18151e-08	0.000973387	chr2	106810919	UXS1;UXS1;UXS1	TSS200;TSS200;TSS200	Island
cg12755110	-0.00942582	0.0860147	0.0848577	0.0110498	0.00698115	0.000194085	0.0480343	chr17	17991042	DRG2	TSS200	N_Shore
cg03498173	-0.00926078	0.023325	0.0266995	0.00527982	0.00881398	0.000164951	0.0454094	chr12	89746771	DUSP6;DUSP6	TSS1500;TSS1500	Island
cg25621667	-0.00925589	0.065058	0.0673418	0.00827229	0.00838521	0.000136652	0.0420609	chr1	177320643	LOC102724661	TSS200	OpenSea
cg18832902	-0.00917388	0.0314049	0.0319367	0.00663479	0.00839758	0.000175686	0.0464148	chr6	30029443	ZNRD1;NCRNA00171;ZNRD1	1stExon;TSS1500;Body	S_Shore
cg18603929	-0.00916067	0.0425012	0.0454168	0.00587637	0.00759015	8.29943e-05	0.0347671	chr10	135187322	ECHS1	TSS1500	S_Shore
cg14006309	-0.00909399	0.0474364	0.0502662	0.00418398	0.00719841	9.1379e-05	0.0361115	chr6	33281552	TAPBP;TAPBP;TAPBP	Body;Body;Body	Island
cg14350002	-0.00899224	0.0390994	0.0438452	0.00892771	0.00805807	0.000136623	0.0420609	chr9	89562473	GAS1	TSS1500	Island
cg09810313	-0.00897091	0.0493123	0.051219	0.00330085	0.00665854	5.96735e-06	0.0118698	chr17	17206431	NT5M	TSS1500	N_Shore
cg21552528	-0.00892974	0.0206504	0.0221469	0.00814752	0.0082301	3.44854e-06	0.00954739	chr15	64443755	SNX22	TSS200	Island
cg01759837	-0.00892819	0.0279639	0.0281703	0.00597872	0.0073102	8.70807e-06	0.0134925	chr2	237981166			OpenSea
cg16458170	-0.00891462	0.0433148	0.0472412	0.00637398	0.00781235	0.000122417	0.040303	chr11	36311174	COMMD9;COMMD9	TSS200;TSS200	OpenSea
cg25816187	-0.00890107	0.0359448	0.036683	0.0103168	0.00896089	0.000166238	0.0454978	chr9	130965528	DNM1;DNM1;DNM1;DNM1;DNM1;CIZ1;CIZ1	TSS200;TSS200;TSS200;TSS200;TSS200;5'UTR;5'UTR	Island
cg25489027	-0.00885439	0.0593474	0.0607348	0.0045384	0.00680824	0.000166512	0.0455361	chr17	27225018	DHRS13;FLOT2	3'UTR;TSS1500	S_Shore
cg12878555	-0.00882768	0.0204982	0.0252032	0.0119625	0.0100418	0.000102526	0.03769	chr12	6862401	MLF2;MLF2	Body;TSS1500	Island
cg19938277	-0.00879195	0.0362555	0.0403999	0.00739469	0.00718414	5.19763e-05	0.0288125	chr8	17942446	ASAH1;ASAH1;ASAH1;ASAH1;ASAH1	1stExon;5'UTR;5'UTR;TSS1500;1stExon	Island
cg07089834	-0.00877402	0.964056	0.965892	0.00558208	0.00570787	9.8181e-05	0.0371672	chr17	79239572	SLC38A10;SLC38A10	Body;Body	S_Shelf
cg13859861	-0.00875982	0.0169264	0.0192833	0.00577699	0.00619916	2.94787e-07	0.00280658	chr7	44163228	POLD2;POLD2	TSS200;TSS200	Island
cg05754808	-0.008734	0.0182799	0.02115	0.00622638	0.0076939	3.51737e-05	0.0246593	chr9	100881659	TRIM14;TRIM14;TRIM14;TRIM14	TSS200;TSS200;TSS200;TSS200	Island
cg22017797	-0.00873247	0.0336442	0.0385664	0.00713536	0.00797964	0.000106182	0.0383362	chr6	31588526	BAT2;BAT2	5'UTR;1stExon	Island
cg16504781	-0.00868325	0.0481926	0.0500826	0.00407667	0.00681576	4.51718e-05	0.0272983	chr13	73632696	KLF5;KLF5	TSS1500;5'UTR	N_Shore
cg07713135	-0.00867403	0.940055	0.943862	0.00506623	0.00697569	0.000209529	0.0492923	chr13	99093756	FARP1	Body	OpenSea
cg05919561	-0.00866048	0.0270115	0.0288655	0.00633646	0.00641888	7.15446e-06	0.012688	chr1	84465150	TTLL7	TSS1500	Island
cg13104969	-0.00864353	0.0349757	0.0371709	0.00449063	0.00668751	4.50566e-06	0.0104856	chr22	30793192	SEC14L2;SEC14L2	Body;Body	Island
cg07695257	-0.00858511	0.0642875	0.0634108	0.00580506	0.00792035	0.000201827	0.0486634	chr2	61245697	PUS10;PEX13	TSS1500;Body	OpenSea
cg11590405	-0.00858191	0.0442925	0.0489703	0.0072154	0.00707261	8.45503e-05	0.0349801	chr7	35577258			Island
cg08247450	-0.0084893	0.0275091	0.0336784	0.00615143	0.00800563	4.59948e-06	0.0105346	chr4	171011099	AADAT;AADAT;AADAT	5'UTR;1stExon;5'UTR	Island
cg14902146	-0.0084041	0.0234055	0.0255491	0.00530247	0.00593954	4.38869e-06	0.0103798	chr15	90294607	MESP1	TSS200	Island
cg06084313	-0.00838955	0.0325362	0.0346763	0.00636349	0.0074862	0.000124386	0.040414	chr3	5228974	EDEM1	TSS1500	Island
cg19127078	-0.00834523	0.0238645	0.0265123	0.00573379	0.00793993	0.00010657	0.0383362	chr5	121648313	SNCAIP	5'UTR	Island
cg24607300	-0.00832729	0.0555253	0.053964	0.00638603	0.00682676	0.00015372	0.0439628	chr22	20193994	LINC00896	Body	OpenSea
cg09019355	-0.00831901	0.0376024	0.0381165	0.00775412	0.00677588	8.51524e-06	0.0134054	chr12	110907177	GPN3;GPN3;GPN3;FAM216A	TSS1500;TSS1500;TSS1500;Body	Island
cg17457219	-0.00831107	0.0458063	0.0459258	0.0085168	0.00724854	6.0496e-05	0.0306531	chr3	64009322	PSMD6;PSMD6;PSMD6;PSMD6	Body;TSS200;TSS200;TSS200	S_Shore
cg16984619	-0.00821721	0.0423435	0.0463531	0.00727301	0.00594535	0.000144526	0.0428039	chr11	6633451	TAF10	TSS200	Island
cg05692764	-0.00815476	0.0286867	0.0294533	0.00937904	0.00745988	5.5289e-05	0.0297017	chr17	56709337	TEX14;TEX14;TEX14	Body;Body;Body	OpenSea
cg13784482	-0.00810187	0.973463	0.976833	0.0067723	0.00572942	0.000102236	0.03769	chr21	47881507	DIP2A;DIP2A;DIP2A;DIP2A;DIP2A;DIP2A;DIP2A	Body;Body;Body;Body;Body;Body;Body	S_Shore
cg16496895	-0.00809768	0.048751	0.0518699	0.00266912	0.00651132	5.32114e-05	0.0291712	chr3	180319907	TTC14;TTC14	TSS200;TSS200	Island
cg27205938	-0.00809686	0.0225301	0.025241	0.0050961	0.00628142	7.90926e-06	0.0130897	chr3	184053933	FAM131A;FAM131A	5'UTR;TSS1500	Island
cg04086019	-0.00809132	0.0230439	0.0275424	0.00547559	0.00797707	0.000190705	0.0476942	chr6	139349634	C6orf115	TSS200	N_Shore
cg16786007	-0.00807156	0.0296376	0.0331788	0.00394699	0.00556268	6.79128e-06	0.0124566	chr20	10200383	SNAP25;SNAP25	5'UTR;5'UTR	Island
cg16628484	-0.00797246	0.0213767	0.0249662	0.00896455	0.010941	0.000182624	0.0469915	chr5	43042177	LOC153684	TSS200	Island
cg09140182	-0.00797128	0.0651988	0.0666631	0.00625459	0.00649776	8.17805e-05	0.0345662	chr9	34612473	RPP25L;RPP25L	TSS1500;TSS1500	Island
cg15249119	-0.00787033	0.954111	0.957858	0.0057859	0.00583432	0.000165344	0.0454094	chr12	124971054	NCOR2;NCOR2	Body;Body	OpenSea
cg10686225	-0.00784682	0.0251119	0.0272379	0.00678305	0.0065465	3.96911e-05	0.025794	chr10	120789159	NANOS1	TSS200	OpenSea
cg10683395	-0.00776318	0.0377472	0.0378653	0.00528583	0.00657308	5.11837e-05	0.0286851	chr11	22214132	ANO5;ANO5	TSS1500;TSS1500	N_Shore
cg07392532	-0.0077386	0.0160922	0.0175366	0.00393542	0.00705815	3.76334e-05	0.0251793	chr16	67875966	THAP11;CENPT	TSS1500;5'UTR	Island
cg00592903	-0.00773333	0.0426085	0.0439259	0.00543848	0.00685343	8.4053e-05	0.0349102	chr3	183543567	MAP6D1	TSS200	Island
cg24928995	-0.00770269	0.0181169	0.0193391	0.00346393	0.00686288	5.39672e-05	0.0293701	chr18	21718893	CABYR;CABYR;CABYR;CABYR;CABYR;CABYR	TSS200;TSS200;TSS200;TSS200;TSS1500;TSS200	Island
cg03833087	-0.00768767	0.0551317	0.0551726	0.00464758	0.00579284	1.25852e-05	0.0161086	chr14	73925372	NUMB;NUMB;NUMB;NUMB	TSS200;TSS200;TSS200;TSS200	Island
cg06318753	-0.00765106	0.0343699	0.0380322	0.00526698	0.0059978	0.000100414	0.0373989	chr13	100633154	ZIC2	TSS1500	Island
cg09911521	-0.00764613	0.0401952	0.0428297	0.00488287	0.00570825	2.05563e-05	0.0198703	chr19	5828301	NRTN	3'UTR	Island
cg11504584	-0.00764564	0.0503242	0.0529777	0.00575994	0.0060814	8.83226e-05	0.0356086	chr15	65590281			OpenSea
cg16081285	-0.00763398	0.031706	0.0338949	0.00594116	0.00632194	3.13666e-05	0.0239006	chr2	166430542	CSRNP3;CSRNP3	5'UTR;5'UTR	OpenSea
cg09208362	-0.00759412	0.0308374	0.0337951	0.00317628	0.00534234	1.19894e-06	0.00578617	chr9	34620596	DCTN3;DCTN3;DCTN3;DCTN3;DCTN3	TSS200;TSS200;TSS200;TSS200;TSS200	N_Shelf
cg27476074	-0.00747555	0.0245782	0.0280518	0.00485577	0.00559753	2.03976e-05	0.0198703	chr22	43547803	TSPO;TSPO;TSPO;TSPO	TSS200;TSS200;5'UTR;Body	Island
cg13671968	-0.00743826	0.0342488	0.0376369	0.00399045	0.00617352	3.52745e-05	0.0246593	chr4	87813815	C4orf36	TSS1500	S_Shore
cg10168687	-0.00739854	0.047557	0.0473334	0.00571937	0.00639356	0.000148708	0.043474	chr19	45970965	FOSB;FOSB	TSS1500;TSS1500	Island
cg06443772	-0.0073864	0.0535157	0.055496	0.00735096	0.0050577	8.90751e-05	0.0357016	chr1	110186212			S_Shore
cg26501048	-0.00735764	0.059806	0.0584799	0.00701906	0.00544901	5.64746e-05	0.0300057	chr3	9958602	IL17RC;IL17RC;IL17RC;IL17RC;IL17RC;IL17RC;IL17RC	TSS200;TSS200;TSS200;TSS200;TSS200;TSS200;TSS200	S_Shore
cg12801987	-0.00731006	0.0270339	0.0293411	0.00399108	0.0063977	1.64232e-05	0.0180741	chr16	89753167	CDK10;CDK10;CDK10;CDK10;CDK10;CDK10	1stExon;5'UTR;5'UTR;5'UTR;Body;Body	Island
cg19657201	-0.00724463	0.0195441	0.021536	0.00604363	0.00672297	1.31911e-05	0.0164548	chr12	69139816	SLC35E3	TSS200	Island
cg19651694	-0.00722579	0.0305859	0.0319269	0.00628218	0.00740458	0.000193534	0.0479653	chr11	71955164	PHOX2A;PHOX2A	1stExon;5'UTR	Island
[truncated: 540 more rows]

## Sheet: Table S8
Supplementary table 8. PAE-associated differentially methylated CpGs in the placenta: sensitivity analysis for DMPs. CpGs are ordered according to the Db value starting from the largest, hypomethylated being first. DMPs (-0.05 ≤ Db and Db ≥ 0.05) are marked in blue. Mean b and b SD are based on b values used in the corresponding linear model.
Probe	Mean Db	PAE mean b	Control mean b	PAE b SD	Control b SD	P-value	FDR	Chromosome	Position (hg19)	UCSC RefGene Name	UCSC RefGene Group	Relation to Island
cg18538958	-0.211104	0.28555	0.490282	0.204733	0.107642	2.17087e-08	0.000918675	chr4	104640662	TACR3	1stExon	Island
cg23489630	-0.209365	0.329416	0.538966	0.193806	0.176239	0.000164032	0.0433775	chr19	44645078	ZNF234;ZNF234	TSS1500;TSS1500	N_Shore
cg26748945	-0.202009	0.356319	0.552289	0.245845	0.181886	0.000199512	0.0464855	chr7	11871690	THSD7A;THSD7A	5'UTR;1stExon	OpenSea
cg17611045	-0.1658	0.167895	0.334477	0.0676175	0.134251	3.59956e-05	0.0248168	chr3	192289245	FGF12	Body	OpenSea
cg09136878	-0.161087	0.418832	0.579849	0.162439	0.11307	6.92787e-05	0.031942	chr1	236135584			OpenSea
cg16461251	-0.160888	0.205349	0.361369	0.171511	0.118196	1.32114e-06	0.0058037	chr4	104640833	TACR3;TACR3	1stExon;5'UTR	S_Shore
cg03895540	-0.151321	0.656636	0.807359	0.0489038	0.107417	0.000119864	0.0390342	chr11	5841482	OR52N2	TSS200	OpenSea
cg04124112	-0.141838	0.0278275	0.163936	0.0160105	0.15341	5.2343e-05	0.0285621	chr5	134181757	C5orf24;C5orf24;C5orf24;C5orf24;C5orf24	1stExon;1stExon;5'UTR;5'UTR;5'UTR	Island
cg14463292	-0.137433	0.146337	0.284196	0.0585037	0.111982	3.86211e-05	0.0255499	chr3	192289252	FGF12	Body	OpenSea
cg14003621	-0.137139	0.268777	0.404484	0.101763	0.0784182	2.36984e-07	0.00273592	chr13	20693341			S_Shore
cg12853426	-0.132668	0.475462	0.604984	0.11118	0.0959647	8.87555e-05	0.0353091	chr13	34304886			OpenSea
cg17160751	-0.130705	0.179799	0.30567	0.158244	0.109911	8.26881e-06	0.0136098	chr4	104641250	TACR3	TSS1500	S_Shore
cg18950259	-0.130325	0.0932968	0.218827	0.0195052	0.130974	0.000163007	0.0433775	chr5	134181742	C5orf24;C5orf24;C5orf24;C5orf24;C5orf24	1stExon;1stExon;5'UTR;5'UTR;5'UTR	Island
cg06579142	-0.124697	0.487581	0.611618	0.0374146	0.0854262	2.40483e-05	0.0213885	chr11	5841619	OR52N2	1stExon	OpenSea
cg04535008	-0.120677	0.130744	0.246659	0.155307	0.117317	2.60621e-06	0.00825329	chr4	104641033	TACR3	TSS200	S_Shore
cg15374898	-0.120642	0.678673	0.799315	0.0916604	0.0755037	8.17326e-05	0.0341255	chr6	31122816	CCHCR1;CCHCR1;CCHCR1	Body;Body;Body	N_Shelf
cg10241261	-0.116613	0.327375	0.443935	0.116062	0.0866271	9.22225e-05	0.035997	chr1	236135477			OpenSea
cg05662444	-0.114623	0.663973	0.777795	0.0618505	0.0728978	2.09472e-05	0.0199456	chr5	154026397			N_Shore
cg02884181	-0.11345	0.635678	0.744746	0.110202	0.0826887	0.000145258	0.0417129	chr5	158689508	UBLCP1	TSS1500	N_Shore
cg15043605	-0.113444	0.606499	0.720651	0.0759671	0.0454049	2.5366e-09	0.000373376	chr6	14845043			OpenSea
cg02652369	-0.11294	0.591877	0.705276	0.0664208	0.0753197	6.78691e-05	0.0317644	chr6	31111076	CCHCR1;CCHCR1;CCHCR1	Body;Body;Body	OpenSea
cg02560323	-0.112694	0.464779	0.57687	0.084544	0.0571884	1.86396e-07	0.00238579	chr2	11517076			OpenSea
cg03645246	-0.112116	0.568743	0.679192	0.0997208	0.0751749	5.5399e-05	0.0292742	chr7	103126801	LOC101927870;RELN;RELN	Body;Body;Body	OpenSea
cg06993307	-0.111209	0.17784	0.29087	0.0495794	0.0733839	6.13843e-07	0.00389729	chr16	54969051			N_Shore
cg13610695	-0.110271	0.468308	0.578296	0.0707363	0.0652525	2.03037e-06	0.00726834	chr13	106357868	LINC00343;LINC00343	TSS1500;TSS1500	OpenSea
cg09017928	-0.109049	0.586262	0.697729	0.0960134	0.0769476	0.00021797	0.0483522	chr7	158110068	PTPRN2;PTPRN2;PTPRN2	Body;Body;Body	N_Shore
cg07455757	-0.108433	0.283692	0.393434	0.0685121	0.0861856	6.86423e-05	0.0318481	chr16	54968985			N_Shore
cg13525088	-0.107255	0.391831	0.49909	0.0384029	0.0767479	3.44933e-05	0.0244982	chr9	2242468			S_Shore
cg23479999	-0.105299	0.492793	0.595574	0.100622	0.0709624	4.67025e-05	0.0276017	chr2	147496641			OpenSea
cg16873920	-0.103171	0.621263	0.724306	0.108882	0.0730811	0.000198876	0.0464855	chr15	45544234	SLC28A2;LOC101928414	TSS200;Body	OpenSea
cg09671111	-0.102527	0.465164	0.564318	0.0681883	0.0754535	4.62277e-05	0.0275711	chr2	147423147			OpenSea
cg15286044	-0.102452	0.350694	0.453262	0.180237	0.061005	9.71307e-05	0.0365961	chr10	99789971	CRTAC1	Body	Island
cg05694052	-0.102031	0.841047	0.94208	0.0540995	0.0456458	2.61247e-06	0.00825329	chr11	5905892	OR52E4	1stExon	OpenSea
cg03847932	-0.100953	0.153472	0.25503	0.0488303	0.0844849	7.96643e-05	0.0338419	chr3	73045556	PPP4R2	TSS1500	N_Shore
cg23576358	-0.100419	0.239861	0.338208	0.107176	0.0763387	6.07887e-05	0.0304272	chr4	6675513	LOC93622	TSS1500	N_Shore
cg06635918	-0.100113	0.501254	0.601466	0.0600645	0.0488116	9.29418e-08	0.00165825	chr14	65123864			OpenSea
cg24540732	-0.098941	0.773844	0.87103	0.0707756	0.0529757	5.21429e-06	0.010938	chr7	139256534	HIPK2;HIPK2	3'UTR;3'UTR	OpenSea
cg04953735	-0.0985923	0.258462	0.35718	0.0673405	0.0706649	1.24004e-05	0.0165558	chr17	78652628	RPTOR;RPTOR	Body;Body	OpenSea
cg21804045	-0.0985624	0.660202	0.758872	0.0455159	0.0679677	0.000178869	0.0448529	chr5	179969043	CNOT6	Body	OpenSea
cg17524250	-0.0984401	0.0440394	0.138171	0.0235614	0.110815	5.35221e-05	0.0287788	chr5	134182458	C5orf24;C5orf24	5'UTR;5'UTR	S_Shore
cg11467177	-0.0980132	0.541686	0.639366	0.084791	0.0645761	2.37907e-05	0.0213204	chr6	9852228			OpenSea
cg01934777	-0.0974277	0.610341	0.708394	0.0685296	0.0643349	2.72514e-05	0.022347	chr2	9246972			OpenSea
cg11866674	-0.0966645	0.184437	0.277924	0.0968251	0.0834873	9.29339e-05	0.036042	chr7	22589544			S_Shore
cg22620221	-0.0965516	0.298183	0.400165	0.0685166	0.0781669	3.75178e-05	0.0251306	chr7	153584416	DPP6	TSS200	Island
cg20923990	-0.0956418	0.486305	0.582489	0.0852078	0.0724789	0.000175998	0.0445659	chr7	123671355	TMEM229A;TMEM229A	3'UTR;1stExon	N_Shore
cg10300962	-0.0953217	0.382283	0.477901	0.0553171	0.0728603	7.66832e-05	0.0334442	chr6	89907817	GABRR1	Body	OpenSea
cg18822785	-0.0940658	0.380336	0.474076	0.0984791	0.0676974	0.000103509	0.0373041	chr8	14190043	SGCZ	Body	OpenSea
cg05389335	-0.0930978	0.210984	0.300782	0.125436	0.0840954	9.58423e-05	0.0363756	chr4	104641319	TACR3	TSS1500	S_Shore
cg08893839	-0.0924567	0.494154	0.586685	0.0522591	0.0613749	1.47484e-05	0.0177728	chr5	154027129			Island
cg06180821	-0.0916223	0.223105	0.31128	0.118101	0.0782985	9.33225e-05	0.0360654	chr4	104641153	TACR3	TSS200	S_Shore
cg27563423	-0.0904873	0.31101	0.404278	0.0662338	0.0548765	9.08946e-07	0.00484465	chr1	100111387	PALMD	TSS200	OpenSea
cg07505018	-0.0903226	0.281863	0.373064	0.0584313	0.0654873	2.41202e-05	0.0213945	chr16	54968831			N_Shore
cg14836960	-0.0900895	0.52805	0.616286	0.041857	0.0431946	1.78735e-08	0.000918675	chr3	109056618	DPPA4	TSS200	OpenSea
cg07391920	-0.0900694	0.330054	0.41782	0.0618989	0.0698278	6.46545e-05	0.0311262	chr3	77064432			OpenSea
cg08138075	-0.0899552	0.518631	0.608319	0.0369317	0.0526483	9.99768e-07	0.00503115	chr16	54968787			N_Shore
cg26574266	-0.0896875	0.559373	0.648056	0.0679501	0.0589841	2.55573e-05	0.0220317	chr15	45543703	SLC28A2	TSS1500	OpenSea
cg07014349	-0.0883616	0.354144	0.439819	0.0668857	0.0668164	6.74183e-05	0.031698	chr1	35220521	GJB5	TSS200	OpenSea
cg12777862	-0.0883407	0.358033	0.446519	0.0860568	0.0639775	4.84515e-05	0.0278613	chr16	31548756			Island
cg00729875	-0.0882213	0.377717	0.468745	0.0738623	0.0574032	5.87617e-06	0.0113808	chr1	100111713	PALMD;PALMD	1stExon;5'UTR	OpenSea
cg25597117	-0.0879146	0.226112	0.313768	0.135378	0.0656253	3.40447e-05	0.0243715	chr1	161349116			OpenSea
cg01199537	-0.0865863	0.547823	0.635587	0.0945893	0.0451787	2.26234e-06	0.00761156	chr21	43688508	ABCG1;ABCG1;ABCG1;ABCG1;ABCG1;ABCG1	Body;Body;Body;Body;Body;Body	OpenSea
cg18342425	-0.0862101	0.654759	0.740795	0.116833	0.0541856	0.000171198	0.0442485	chr13	25337983	RNF17;RNF17	TSS1500;TSS1500	OpenSea
cg03130962	-0.0857334	0.520471	0.60644	0.0459451	0.0649805	0.000172463	0.0443369	chr6	31111088	CCHCR1;CCHCR1;CCHCR1	Body;Body;Body	OpenSea
cg21497082	-0.0854831	0.557745	0.643528	0.0655679	0.0624305	0.000194908	0.0461836	chr6	31111270	CCHCR1;CCHCR1;CCHCR1	Body;Body;Body	OpenSea
cg10149086	-0.0854616	0.529883	0.613533	0.051657	0.0598028	3.85158e-05	0.0255376	chr2	147579508			OpenSea
cg10440696	-0.0854588	0.786754	0.872324	0.0394732	0.0620468	0.000125938	0.0398013	chr11	5809911	OR52N1	1stExon	OpenSea
cg24786986	-0.0854506	0.421892	0.508315	0.0554654	0.0510984	1.77449e-06	0.00686372	chr7	114055133	FOXP2;FOXP2;FOXP2;FOXP2;FOXP2;FOXP2	1stExon;5'UTR;5'UTR;1stExon;5'UTR;1stExon	OpenSea
cg07496388	-0.0853044	0.240559	0.32543	0.0692314	0.0560465	3.78763e-06	0.00929178	chr10	62332453	ANK3;ANK3;ANK3	1stExon;5'UTR;Body	OpenSea
cg06500739	-0.0851427	0.602895	0.687776	0.0610842	0.0561227	3.27019e-05	0.0241281	chr11	5552785			OpenSea
cg22164250	-0.0848147	0.700558	0.78366	0.0512567	0.0537681	2.19595e-05	0.0204497	chr7	139256604	HIPK2;HIPK2	3'UTR;3'UTR	OpenSea
cg11933019	-0.0846484	0.707801	0.793481	0.0579541	0.0645884	0.000133287	0.0406586	chr11	99291687	CNTN5;CNTN5	5'UTR;5'UTR	OpenSea
cg11649431	-0.084623	0.393084	0.481018	0.0521033	0.0435599	4.39163e-08	0.0011418	chr17	39414230			OpenSea
cg15556990	-0.0845246	0.684604	0.768549	0.0414955	0.0459155	3.21158e-06	0.00873436	chr7	80544479	SEMA3C	Body	N_Shelf
cg07043344	-0.0844529	0.542309	0.625542	0.0965527	0.0572617	8.6054e-05	0.0349427	chr2	219969307	NHEJ1	Body	OpenSea
cg26478990	-0.0838762	0.354576	0.440253	0.0420761	0.0685714	0.000147927	0.0418735	chr16	54967686	IRX5;IRX5	Body;Body	Island
cg25008182	-0.0837483	0.559199	0.644714	0.0568404	0.0498709	5.54846e-06	0.0112202	chr3	182123703			OpenSea
cg07960762	-0.0834363	0.44824	0.534361	0.0708139	0.0537239	8.32913e-06	0.0136098	chr1	100111727	PALMD;PALMD	1stExon;5'UTR	OpenSea
cg13886334	-0.0833925	0.34271	0.423767	0.0473001	0.05955	2.8039e-05	0.022553	chr2	175193377			N_Shore
cg19014435	-0.083373	0.283556	0.372336	0.0709577	0.0737519	0.000149638	0.0420302	chr12	130589252			OpenSea
cg10777220	-0.0831426	0.67069	0.755062	0.0769047	0.0526323	8.17842e-05	0.0341255	chr1	112427860	KCND3;KCND3	Body;Body	OpenSea
cg13582129	-0.0827694	0.630007	0.712327	0.0666142	0.0534837	4.52689e-05	0.027365	chr3	110168435			OpenSea
cg18791391	-0.0823348	0.687889	0.770934	0.0928968	0.040572	8.53876e-06	0.0136355	chr6	53531202	KLHL31	TSS1500	OpenSea
cg17467944	-0.082127	0.653422	0.735845	0.0556174	0.0491336	1.54653e-05	0.0181028	chr16	82046403	SDR42E1	TSS1500	S_Shore
cg19270265	-0.0818468	0.74471	0.827605	0.0961227	0.0518049	0.000184908	0.0453907	chr7	126275080	GRM8;GRM8;GRM8	Body;Body;Body	OpenSea
cg24312765	-0.0817868	0.387963	0.468315	0.0465912	0.0460537	2.9289e-07	0.00288265	chr16	68876798	TANGO6	TSS1500	N_Shore
cg04847638	-0.0817409	0.585279	0.66888	0.0607585	0.0619388	0.00014375	0.0415934	chr4	22744871	GBA3;GBA3	Body;Body	OpenSea
cg12042203	-0.0817341	0.728014	0.808016	0.0932322	0.0591171	0.000227514	0.0490378	chr8	144222455			OpenSea
cg17150171	-0.081292	0.353327	0.437539	0.0729857	0.0548314	1.27495e-05	0.0167559	chr17	39389626	KRTAP9-3;KRTAP9-3	1stExon;3'UTR	OpenSea
cg17344516	-0.0810609	0.512425	0.59319	0.046566	0.0525903	1.07715e-05	0.0154806	chr5	154026930			Island
cg02080641	-0.0808673	0.411254	0.494358	0.0712702	0.0510486	6.44002e-06	0.0118832	chr1	100111949	PALMD	Body	OpenSea
cg27327911	-0.0807877	0.0834146	0.16571	0.0450391	0.0651577	5.85519e-06	0.0113808	chr16	54969146			N_Shore
cg14647131	-0.0804581	0.200206	0.279956	0.0576888	0.0491706	6.94138e-07	0.00409755	chr10	62332390	ANK3;ANK3;ANK3	1stExon;5'UTR;Body	OpenSea
cg03495498	-0.0803655	0.371774	0.457796	0.0461064	0.0701043	9.7008e-05	0.0365897	chr14	97878346			OpenSea
cg19382136	-0.0803494	0.479276	0.5601	0.0614303	0.0531273	2.23146e-05	0.0205558	chr15	52408529			S_Shelf
cg09974329	-0.0800634	0.446979	0.530098	0.0248097	0.050242	1.11256e-06	0.00541366	chr17	39342506	KRTAP4-1	TSS1500	OpenSea
cg02915865	-0.0793353	0.707624	0.785264	0.0382924	0.0568817	9.28253e-05	0.036042	chr13	33770441	STARD13;STARD13	5'UTR;Body	OpenSea
cg18546840	-0.0790948	0.431717	0.512475	0.0529962	0.0491353	3.08188e-06	0.00851903	chr7	114055123	FOXP2;FOXP2;FOXP2;FOXP2;FOXP2;FOXP2	1stExon;5'UTR;5'UTR;1stExon;5'UTR;1stExon	OpenSea
cg05954917	-0.0790846	0.571561	0.653836	0.0458533	0.0570016	4.20877e-05	0.0264465	chr1	66296098	PDE4B;PDE4B;PDE4B	5'UTR;5'UTR;5'UTR	OpenSea
cg00439981	-0.0787925	0.609287	0.689038	0.0448796	0.0553326	8.52451e-05	0.0348547	chr6	170684299	FAM120B	Body	N_Shore
cg23351529	-0.0785167	0.462219	0.54065	0.0449736	0.0341108	4.84818e-09	0.000407788	chr3	109692634			OpenSea
cg11724726	-0.0784071	0.412618	0.490612	0.0527871	0.0543949	2.23789e-05	0.0205558	chr10	52364114	SGMS1	5'UTR	OpenSea
cg10491372	-0.0783874	0.210167	0.288813	0.0689557	0.0591891	3.41836e-05	0.0243715	chr17	4458200	MYBBP1A;MYBBP1A	Body;Body	Island
cg25790078	-0.0781884	0.645857	0.724731	0.0747098	0.0575431	0.000161404	0.0432259	chr2	13022157			OpenSea
cg12210898	-0.0779126	0.624751	0.702573	0.0344402	0.0595226	0.000115478	0.0385725	chr7	18689464	HDAC9;HDAC9;HDAC9;HDAC9;HDAC9;HDAC9;HDAC9;HDAC9;HDAC9	Body;Body;Body;Body;Body;Body;Body;Body;Body	OpenSea
cg04182992	-0.0779112	0.518291	0.596654	0.0887265	0.0340519	6.48605e-07	0.00390767	chr7	30937254			OpenSea
cg03839297	-0.0778926	0.367574	0.446764	0.0429886	0.0506129	6.93663e-06	0.0122647	chr1	168461317	LOC101928565	Body	OpenSea
cg22393436	-0.0775948	0.611473	0.689745	0.0494849	0.0468284	8.51477e-06	0.0136355	chr1	168489851			OpenSea
cg20896124	-0.0775926	0.543581	0.620405	0.083428	0.0516778	4.90492e-05	0.0280091	chr7	126299385	GRM8;GRM8;GRM8	Body;Body;Body	OpenSea
cg14944398	-0.0770338	0.442235	0.519912	0.031207	0.0522419	2.16276e-05	0.020277	chr7	7218709			N_Shelf
cg01775245	-0.0764123	0.596684	0.674113	0.0788231	0.0567367	0.000182965	0.0451436	chr8	6452110	MCPH1	Body	OpenSea
cg01352551	-0.0762882	0.475258	0.552017	0.0481797	0.0576419	8.16215e-05	0.0341255	chr20	19191994	SLC24A3	TSS1500	N_Shore
cg14481454	-0.0761805	0.139028	0.214668	0.0491686	0.0683566	0.000233669	0.0497542	chr9	86886638			OpenSea
cg10145533	-0.0760798	0.526223	0.599904	0.0655514	0.0562312	0.000134402	0.0407636	chr8	20350779			OpenSea
cg26905572	-0.0759246	0.209994	0.285586	0.056466	0.0473574	1.29257e-06	0.0058037	chr10	62332414	ANK3;ANK3;ANK3	1stExon;5'UTR;Body	OpenSea
cg04540486	-0.0758466	0.597745	0.673817	0.0678138	0.0565328	0.000220413	0.0484954	chr20	11159983			OpenSea
cg08424981	-0.07577	0.669203	0.745949	0.0651334	0.0496996	4.43635e-05	0.0270801	chr11	5586092			OpenSea
cg03303475	-0.0757514	0.741052	0.81709	0.0699271	0.0482757	9.91897e-05	0.0368007	chr6	31130398	TCF19;TCF19	Body;Body	S_Shelf
cg01443452	-0.0754101	0.407639	0.480643	0.0588279	0.0617033	0.000173772	0.0443546	chr19	36024439	GAPDHS	1stExon	Island
cg10988336	-0.0752445	0.284172	0.361524	0.0556521	0.0625043	0.000115175	0.0385693	chr5	95767768	PCSK1	Body	N_Shore
cg16216311	-0.0751681	0.446398	0.523152	0.0293202	0.0544882	5.06862e-05	0.0283141	chr3	50305083	SEMA3B;SEMA3B;SEMA3B;SEMA3B	1stExon;5'UTR;5'UTR;1stExon	OpenSea
cg16475478	-0.0747127	0.463078	0.538519	0.0396538	0.040781	2.64612e-07	0.00276812	chr7	18329562			OpenSea
cg08881331	-0.0744772	0.280149	0.352484	0.0584855	0.0421112	3.275e-07	0.0030089	chr3	109055353	DPPA4	Body	OpenSea
cg25422028	-0.0744743	0.603142	0.678418	0.0858692	0.0483375	6.81848e-05	0.031817	chr20	51797464	TSHZ2	Body	OpenSea
cg24577131	-0.0744477	0.47234	0.54676	0.032379	0.0467252	2.99837e-06	0.0084468	chr6	139613426	TXLNB	TSS1500	OpenSea
cg01887995	-0.0744055	0.453881	0.526853	0.0864267	0.0574694	0.000219737	0.0484378	chr8	54569999			Island
cg15541062	-0.074391	0.731376	0.806552	0.0338243	0.0555954	0.000181941	0.0450666	chr11	5531199	UBQLN3	TSS200	OpenSea
cg06710596	-0.074362	0.325046	0.39517	0.0835221	0.058879	6.90892e-05	0.0318904	chr19	36024279	GAPDHS	TSS200	Island
cg05484811	-0.0741577	0.302244	0.375628	0.0581073	0.062259	0.00019897	0.0464855	chr3	67339267			OpenSea
cg07601093	-0.0740496	0.638918	0.712452	0.0478091	0.0514415	6.65372e-05	0.0315425	chr7	113792907			OpenSea	FOXP2 according to GencodeBasicV12 and GencodeCompV12
cg10123945	-0.0738423	0.429801	0.505566	0.0606641	0.0561031	8.34691e-05	0.0344877	chr4	74680719			OpenSea
cg19031204	-0.0736764	0.45883	0.532239	0.0656889	0.0501061	5.24907e-05	0.0285955	chr16	82045599	SDR42E1	TSS1500	S_Shore
cg00335735	-0.0735036	0.395942	0.474027	0.0706006	0.0630906	0.000189529	0.0456636	chr2	222355484	EPHA4	Body	OpenSea
cg05782224	-0.0734589	0.522726	0.596606	0.0319832	0.0390453	2.93757e-07	0.00288265	chr9	2243122			S_Shore
cg06136007	-0.0734465	0.170168	0.244111	0.0432776	0.063498	0.000137657	0.0411839	chr18	74207395	C18orf65;ZNF516	TSS200;TSS1500	Island
cg08217447	-0.0728468	0.69563	0.76836	0.0488553	0.0470309	5.06399e-05	0.0283141	chr4	39063331	KLHL5;KLHL5;KLHL5;KLHL5	TSS1500;5'UTR;TSS1500;5'UTR	OpenSea
cg22855020	-0.0725867	0.238056	0.314157	0.0443035	0.0592644	2.92523e-05	0.0228372	chr8	42356731	SLC20A2	5'UTR	OpenSea
cg17990295	-0.0722287	0.415257	0.488972	0.0417485	0.0395429	5.3021e-07	0.0037164	chr12	91311220	LINC00615	TSS1500	OpenSea
cg02640638	-0.0721844	0.471149	0.543651	0.075946	0.0512305	0.000132337	0.0405397	chr7	123673690	TMEM229A	TSS200	Island
cg03554491	-0.0721224	0.36927	0.44193	0.0497423	0.0555294	6.70369e-05	0.0316266	chr9	133608263	ABL1	Body	OpenSea
cg14728969	-0.072116	0.167314	0.23968	0.0284469	0.0496499	6.65929e-06	0.0120272	chr11	85566340	CCDC83;CCDC83;CCDC83;CCDC83	1stExon;1stExon;5'UTR;5'UTR	Island
cg07253829	-0.0720929	0.653907	0.724124	0.0526486	0.0501655	6.60457e-05	0.0314778	chr3	109056349	DPPA4	1stExon	OpenSea
cg25031057	-0.0719205	0.357282	0.430016	0.0422154	0.0491736	1.21993e-05	0.0163989	chr12	12661682	DUSP16	Body	OpenSea
cg18871253	-0.0718544	0.425272	0.498543	0.0582883	0.0478798	1.32729e-05	0.0172012	chr7	114055137	FOXP2;FOXP2;FOXP2;FOXP2;FOXP2;FOXP2	1stExon;5'UTR;5'UTR;1stExon;5'UTR;1stExon	OpenSea
cg14110304	-0.0717653	0.302383	0.374893	0.0476017	0.0430543	9.8302e-07	0.00499807	chr16	85089949	KIAA0513;KIAA0513;KIAA0513	5'UTR;5'UTR;5'UTR	OpenSea
cg16940012	-0.0715135	0.747453	0.818435	0.0578816	0.0401082	4.75398e-06	0.0104414	chr5	174159564			Island
cg17338268	-0.0714727	0.515297	0.588931	0.0370829	0.0413325	9.69208e-07	0.00499807	chr17	39388156	KRTAP9-3	TSS1500	OpenSea
cg15679417	-0.0713994	0.325628	0.394384	0.0616807	0.0530695	5.97374e-05	0.0302306	chr1	215845928	USH2A	Body	OpenSea
cg09395599	-0.0713946	0.596378	0.666164	0.0618262	0.0511249	7.28302e-05	0.032634	chr17	64938686			OpenSea
cg12034775	-0.0711586	0.652469	0.722011	0.058207	0.0502635	8.36948e-05	0.0345325	chr7	98970857	ARPC1B	TSS1500	N_Shore
cg24785074	-0.071043	0.544505	0.616584	0.0713251	0.0502469	9.75224e-05	0.0365961	chr7	12611108	SCIN	Body	S_Shore
cg15936066	-0.0708805	0.205282	0.279863	0.037168	0.0579708	2.66547e-05	0.022347	chr8	42356637	SLC20A2	5'UTR	OpenSea
cg03678313	-0.0708312	0.378007	0.446669	0.044826	0.0578463	0.00022194	0.0485101	chr2	147594885			OpenSea
cg16107403	-0.0708205	0.574325	0.647257	0.0399506	0.0402586	4.63071e-07	0.00350969	chr17	39344834	KRTAP9-1	TSS1500	OpenSea
cg07631779	-0.0705025	0.626613	0.69917	0.0514096	0.0466805	2.1071e-05	0.0199456	chr5	41347872	PLCXD3	Body	OpenSea
cg04187185	-0.0703889	0.052929	0.120537	0.0686403	0.0849961	0.000183248	0.0451436	chr5	43396953	CCL28	Body	Island
cg11559250	-0.0702801	0.375716	0.44923	0.0440241	0.055693	4.86453e-05	0.0278613	chr5	83679123	EDIL3	Body	N_Shore
cg26372927	-0.0697069	0.175337	0.244653	0.0604329	0.0498048	1.13025e-05	0.0156626	chr10	62332451	ANK3;ANK3;ANK3	1stExon;5'UTR;Body	OpenSea
cg19790427	-0.069323	0.579794	0.648475	0.0525435	0.039694	4.45746e-06	0.0100171	chr8	120732192			OpenSea
cg20269458	-0.069317	0.612706	0.682084	0.0438741	0.0412903	1.10677e-05	0.0155823	chr1	172109446	MIR214;DNM3OS;DNM3OS;DNM3;DNM3	TSS1500;Body;Body;Body;Body	OpenSea
cg07748963	-0.0692887	0.363513	0.43445	0.0490016	0.0526885	8.2632e-05	0.0342516	chr1	82627662			OpenSea
cg00407769	-0.0692801	0.587925	0.658552	0.0590124	0.0501861	0.00014466	0.0416688	chr1	168541203			OpenSea
cg09987156	-0.0691205	0.44289	0.512224	0.0470793	0.0471266	2.34792e-05	0.0211055	chr4	39972401	PDS5A;PDS5A	Body;Body	OpenSea
cg02589406	-0.0689499	0.450555	0.521619	0.0434089	0.0556709	0.000130223	0.040331	chr5	118372020			OpenSea
cg14535349	-0.0687232	0.482926	0.553286	0.0394553	0.0363273	1.44525e-07	0.00212734	chr17	39344839	KRTAP9-1	TSS1500	OpenSea
cg09071834	-0.068665	0.25995	0.330402	0.0273229	0.0516769	1.73542e-05	0.0186141	chr2	4183580			OpenSea
cg23124239	-0.068578	0.542226	0.612923	0.0410462	0.0402672	1.30451e-06	0.0058037	chr17	39410936	KRTAP9-9	TSS1500	OpenSea
cg06192381	-0.06855	0.432857	0.502425	0.0296787	0.0458148	1.79152e-05	0.0186955	chr3	50305066	SEMA3B;SEMA3B;SEMA3B;SEMA3B	1stExon;5'UTR;5'UTR;1stExon	OpenSea
cg01811895	-0.0684235	0.0758828	0.145394	0.0342738	0.0437458	7.91983e-08	0.00150421	chr3	105586684	CBLB	5'UTR	N_Shore
cg17698332	-0.0684038	0.534286	0.603364	0.0799156	0.0492871	0.000171448	0.0442937	chr18	3639526	DLGAP1;DLGAP1;DLGAP1;DLGAP1;DLGAP1;DLGAP1;DLGAP1;DLGAP1;DLGAP1	Body;Body;Body;Body;Body;Body;Body;Body;Body	OpenSea
cg20930202	-0.0682167	0.289756	0.357748	0.0390131	0.0536488	8.05272e-05	0.0339647	chr6	139613456	TXLNB	TSS1500	OpenSea
cg23601397	-0.0681774	0.425356	0.493896	0.056444	0.0541383	0.000206225	0.0471074	chr2	227665895			S_Shore
cg12649683	-0.068101	0.52316	0.592101	0.042763	0.0360632	2.60363e-07	0.00276812	chr20	57975832			N_Shelf
cg09588476	-0.0680276	0.728089	0.797064	0.0447118	0.0432343	3.22194e-05	0.0240433	chr11	129054197	ARHGAP32	Body	OpenSea
cg25720793	-0.0680049	0.206312	0.275819	0.0358896	0.0460326	2.76343e-06	0.00832962	chr1	160983767	F11R	Body	OpenSea
cg12644027	-0.0679993	0.446908	0.514746	0.04517	0.0440934	1.37885e-05	0.0173905	chr4	74283848	ALB	Body	OpenSea
cg03281257	-0.0679625	0.579232	0.650323	0.0456473	0.0480088	6.60602e-05	0.0314778	chr4	90750836	SNCA;SNCA;SNCA;SNCA	Body;Body;Body;Body	OpenSea
cg09610332	-0.0677498	0.576766	0.645562	0.0559069	0.0509075	0.000142559	0.0415561	chr8	67446912			OpenSea
cg20544479	-0.0677166	0.607957	0.677046	0.0555426	0.0430923	3.59556e-05	0.0248168	chr1	168552840			OpenSea
cg09685601	-0.0676926	0.399431	0.467509	0.0577422	0.0534599	0.00019626	0.0462671	chr1	115396501	SYCP1	TSS1500	N_Shore
cg19215261	-0.067614	0.857783	0.925155	0.0644528	0.0282724	1.52963e-06	0.00616861	chr5	140684150	SLC25A2	TSS1500	S_Shore
cg11667086	-0.0673402	0.1629	0.229717	0.073761	0.0605677	0.000225695	0.0489268	chr11	31848554			Island
cg03883921	-0.0672823	0.273919	0.341116	0.0555655	0.0410002	4.35753e-06	0.00992413	chr9	130572269	FPGS;FPGS;FPGS;FPGS	Body;Body;Body;Body	OpenSea
cg25973405	-0.067224	0.519782	0.586666	0.0514404	0.0362869	2.18722e-06	0.00753097	chr7	120938083			OpenSea
cg14229568	-0.0672238	0.399283	0.466833	0.0656325	0.05061	0.000138308	0.0412759	chr1	62317090	INADL	Body	OpenSea
cg03633706	-0.0672131	0.733804	0.80033	0.0338766	0.0455028	7.76049e-05	0.0335546	chr6	47754443	OPN5;OPN5	Body;TSS1500	OpenSea
cg17173975	-0.0671302	0.142861	0.209001	0.0371284	0.0526377	4.82123e-05	0.0278613	chr12	32292997	BICD1;BICD1	Body;Body	OpenSea
cg13358761	-0.0670379	0.431144	0.495905	0.039827	0.0358595	8.39798e-08	0.00154518	chr3	109056802	DPPA4	TSS1500	OpenSea
cg26468810	-0.0670166	0.692547	0.757705	0.0704711	0.0473533	0.000223221	0.0485872	chr11	118229636	UBE4A;UBE4A	TSS1500;TSS1500	N_Shore
cg06895831	-0.0669426	0.501329	0.568418	0.0387465	0.0450079	1.88736e-05	0.0188842	chr1	94587076	ABCA4	TSS1500	OpenSea
cg12499416	-0.0669126	0.552524	0.618176	0.0419833	0.0400691	2.5127e-06	0.00808431	chr5	61874058	LRRC70;IPO11-LRRC70;IPO11;IPO11	TSS1500;TSS1500;Body;Body	OpenSea
cg16445756	-0.0669056	0.511362	0.578281	0.0571472	0.0502858	0.000141802	0.0415561	chr18	8875208			OpenSea
cg06467945	-0.0667734	0.444183	0.511013	0.0530863	0.0375657	2.01225e-06	0.00726834	chr5	12691677	LINC01194	Body	OpenSea
cg07876823	-0.0667621	0.641801	0.709172	0.0485333	0.0434021	2.31546e-05	0.0209416	chr6	164392555			N_Shore
cg22492966	-0.0667583	0.122427	0.191381	0.0555604	0.0565046	5.51638e-05	0.0292742	chr10	65028929	JMJD1C;JMJD1C;JMJD1C	Body;1stExon;5'UTR	OpenSea
cg15007050	-0.066469	0.353202	0.419582	0.0344634	0.0428168	7.43357e-06	0.0127602	chr7	101447374			OpenSea
cg08634357	-0.0663419	0.615415	0.679342	0.0516474	0.05037	7.43286e-05	0.032834	chr16	66956242	RRAD;RRAD	Body;Body	Island
cg17219326	-0.0662743	0.25903	0.327968	0.0578331	0.0543502	0.000106268	0.0376981	chr3	44517846	ZNF445	5'UTR	N_Shore
cg20332354	-0.0661562	0.589461	0.656388	0.0486977	0.0447478	4.22153e-05	0.0264985	chr12	91451819	KERA;KERA	1stExon;5'UTR	OpenSea
cg03981286	-0.0661511	0.754278	0.821449	0.0281804	0.0378563	3.14494e-06	0.00863884	chr3	122863126	PDIA5;PDIA5	Body;Body	OpenSea
cg23175533	-0.0661314	0.395507	0.460563	0.0616718	0.0522416	0.000190092	0.0456845	chr12	13196876	KIAA1467	TSS1500	N_Shore
cg09685257	-0.0660933	0.698469	0.76581	0.0409348	0.029734	2.06905e-08	0.000918675	chr10	34686368	PARD3;PARD3;PARD3;PARD3;PARD3;PARD3;PARD3;PARD3;PARD3;PARD3;PARD3	Body;Body;Body;Body;Body;Body;Body;Body;Body;Body;Body	OpenSea
cg07893425	-0.06596	0.562711	0.628807	0.0633258	0.0384838	9.37361e-06	0.0143843	chr19	3024507	TLE2;TLE2;TLE2;TLE2	Body;Body;Body;Body	OpenSea
cg06737244	-0.065959	0.592825	0.659422	0.0607481	0.0371876	6.4081e-06	0.0118832	chr11	70455309	SHANK2;SHANK2;SHANK2	Body;Body;Body	OpenSea
cg04918982	-0.0657493	0.447648	0.514358	0.0368309	0.0476266	3.32698e-05	0.0242775	chr6	131383060	EPB41L2;EPB41L2;EPB41L2;EPB41L2	5'UTR;5'UTR;5'UTR;5'UTR	N_Shore
cg15705235	-0.0656859	0.536625	0.602642	0.0550372	0.0460957	6.24019e-05	0.0306687	chr1	60238405	LOC101926944	TSS200	OpenSea
cg15846636	-0.0653803	0.761281	0.826673	0.0491175	0.0357655	3.54782e-06	0.00897849	chr7	25883499			OpenSea
cg23033518	-0.0653555	0.331958	0.397923	0.0438596	0.047962	4.12853e-05	0.0262789	chr14	59101719			N_Shelf
cg21189492	-0.0653097	0.538377	0.60683	0.0406254	0.0501838	5.2788e-05	0.0286742	chr8	42395162	C8orf40;SLC20A2	TSS1500;5'UTR	N_Shore
cg10011062	-0.0651196	0.862348	0.925824	0.0797515	0.0380475	0.00022012	0.0484494	chr15	43941034	CATSPER2;CATSPER2;CATSPER2;CATSPER2;CATSPER2;CATSPER2	5'UTR;5'UTR;1stExon;5'UTR;1stExon;1stExon	Island
cg01799359	-0.0650768	0.404739	0.469307	0.0370712	0.0508685	0.00011848	0.0389234	chr6	103297614			OpenSea
cg20143530	-0.0650644	0.314841	0.379934	0.0537772	0.0484631	5.77267e-05	0.0297769	chr12	89747082	DUSP6;DUSP6	TSS1500;TSS1500	Island
cg04089426	-0.0650608	0.348877	0.414963	0.04757	0.0492207	0.000125767	0.0397685	chr11	65307791	LTBP3;LTBP3;LTBP3	Body;Body;Body	Island
cg24873764	-0.0650022	0.415787	0.481282	0.0347764	0.0303021	2.93208e-08	0.0010155	chr6	12002135	LOC101928253	TSS1500	OpenSea
cg17683366	-0.0649717	0.745531	0.810732	0.056649	0.0334979	1.73354e-06	0.00680448	chr12	13256459	GSG1;GSG1;GSG1;GSG1;GSG1;GSG1	1stExon;1stExon;1stExon;5'UTR;5'UTR;5'UTR	S_Shore
cg06515518	-0.0649418	0.352384	0.417401	0.0416828	0.0463062	3.78433e-05	0.0252462	chr1	190385961	BRINP3	Body	OpenSea
cg21593856	-0.0649187	0.316718	0.381983	0.0656427	0.0499358	0.000196296	0.0462671	chr15	55699764	C15orf65;CCPG1;CCPG1;CCPG1;CCPG1;DYX1C1-CCPG1	TSS1500;5'UTR;5'UTR;5'UTR;5'UTR;Body	N_Shore
cg20592075	-0.0648566	0.326027	0.390821	0.0415053	0.0318835	2.18442e-08	0.000918675	chr7	45921668			OpenSea
cg18084609	-0.0648354	0.594325	0.658717	0.0549698	0.0485651	0.000232137	0.0495948	chr14	31345041	COCH;COCH	Body;Body	S_Shore
cg10582034	-0.064651	0.382398	0.44985	0.0312851	0.0386407	6.1559e-07	0.00389729	chr17	39411081	KRTAP9-9	TSS1500	OpenSea
cg03517376	-0.0646233	0.153798	0.215657	0.0648336	0.0559365	6.64595e-05	0.0315311	chr16	30389231	MYLPF	3'UTR	Island
cg04991036	-0.0646147	0.123993	0.188217	0.0434423	0.0489989	9.59916e-06	0.0144761	chr14	29243762	C14orf23;C14orf23	Body;Body	Island
cg03276982	-0.0645609	0.533394	0.599796	0.042897	0.0477694	7.98418e-05	0.0338911	chr8	119024055	EXT1	Body	OpenSea
cg24524915	-0.0644962	0.228371	0.294975	0.0592774	0.0527127	0.000203566	0.0469572	chr10	65028743	JMJD1C;JMJD1C;JMJD1C	1stExon;Body;5'UTR	OpenSea
cg05416225	-0.0644008	0.48105	0.544663	0.0291972	0.0392472	4.77043e-06	0.0104414	chr9	90294096	DAPK1;DAPK1;DAPK1;DAPK1	Body;Body;Body;Body	OpenSea
cg25334660	-0.0643783	0.175082	0.242906	0.0271211	0.0550278	5.80885e-05	0.0298876	chr8	42270520			S_Shore
cg19182918	-0.0642722	0.454138	0.519451	0.0543956	0.0429643	3.33167e-05	0.0242775	chr17	39140674	KRT40	5'UTR	OpenSea
cg21656863	-0.0640226	0.752137	0.817243	0.037231	0.0367249	9.16604e-06	0.0143	chr17	39306381	KRTAP4-5	TSS1500	OpenSea
cg19961013	-0.063913	0.334629	0.398141	0.0487382	0.0500924	0.000123356	0.0394133	chr7	86586185	KIAA1324L;KIAA1324L;KIAA1324L	Body;Body;Body	OpenSea
cg16118539	-0.0636313	0.286065	0.349528	0.0364867	0.0312762	2.58132e-08	0.000949895	chr10	23369135			OpenSea
cg17750578	-0.0636239	0.492755	0.555973	0.0447611	0.045937	6.91124e-05	0.0318904	chr3	190930140	OSTN	TSS200	OpenSea
cg09460013	-0.0636065	0.320515	0.384323	0.0467464	0.0423696	1.82891e-05	0.0187601	chr6	48037336	PTCHD4;PTCHD4	TSS1500;TSS1500	S_Shore
cg23492415	-0.0635858	0.226255	0.289763	0.0533319	0.0359477	5.61317e-07	0.00384294	chr5	12691457	LINC01194	Body	OpenSea
cg23848889	-0.0635616	0.617722	0.682035	0.0544797	0.0409559	3.89449e-05	0.0256478	chr11	70455304	SHANK2;SHANK2	Body;Body	OpenSea
cg04482120	-0.06349	0.813812	0.876105	0.0581964	0.0406086	8.56941e-05	0.034867	chr13	44989043			OpenSea
cg03974193	-0.0633864	0.450539	0.516299	0.0633644	0.0499169	0.000180205	0.0449392	chr2	102316442	MAP4K4;MAP4K4;MAP4K4	Body;Body;Body	S_Shore
cg06194604	-0.0633305	0.528275	0.593131	0.0419382	0.0329008	2.04444e-07	0.00256112	chr1	56880586			OpenSea
cg17511532	-0.0633188	0.509854	0.57385	0.0300337	0.0407187	5.95043e-06	0.0114138	chr7	41356278			OpenSea
cg00018128	-0.0633084	0.331126	0.393355	0.0412262	0.0506976	0.000201482	0.0467717	chr2	162275746	TBR1	Body	S_Shore
cg00081439	-0.0632667	0.626159	0.688999	0.0270068	0.034422	8.27541e-07	0.0045726	chr10	743761			S_Shore
cg02211646	-0.0631985	0.462137	0.52658	0.0399425	0.0353584	4.70136e-07	0.00350969	chr7	114055210	FOXP2;FOXP2;FOXP2;FOXP2;FOXP2;FOXP2	1stExon;5'UTR;5'UTR;1stExon;5'UTR;1stExon	OpenSea
cg01224366	-0.0630941	0.309886	0.371089	0.0435016	0.044192	1.63239e-05	0.0181557	chr21	45148694	PDXK	Body	Island
cg17227395	-0.0630588	0.487073	0.550006	0.0420246	0.0464441	0.000101351	0.0371334	chr7	18678293	HDAC9;HDAC9;HDAC9;HDAC9;HDAC9;HDAC9;HDAC9;HDAC9;HDAC9	Body;Body;Body;Body;Body;Body;Body;Body;Body	OpenSea
cg26894820	-0.0630583	0.35316	0.418188	0.0555952	0.0382935	2.16106e-06	0.00749852	chr12	91505265	LUM;LUM	1stExon;5'UTR	OpenSea
cg20982052	-0.0627551	0.694951	0.756629	0.0454661	0.0282905	5.98887e-08	0.0013562	chr12	105989544			OpenSea
cg07159230	-0.0627015	0.618906	0.680999	0.06241	0.0441685	8.1839e-05	0.0341255	chr1	10731250	CASZ1;CASZ1	Body;Body	OpenSea
cg00071215	-0.0626819	0.400252	0.462607	0.0423688	0.0403428	1.34341e-05	0.0172367	chr2	164205820			S_Shore
cg11150797	-0.0626201	0.37915	0.438857	0.0655677	0.0490426	0.000114106	0.0385004	chr17	46338469	SKAP1;SKAP1	Body;Body	OpenSea
cg20869637	-0.0625791	0.599811	0.660874	0.03796	0.0337597	8.46518e-07	0.0045726	chr18	67858113	RTTN	Body	OpenSea
cg25587069	-0.0624576	0.134597	0.198194	0.0359904	0.0488824	1.61338e-05	0.0181322	chr5	151066484	SPARC;SPARC	1stExon;5'UTR	OpenSea
cg20355860	-0.0624456	0.180889	0.242273	0.0586841	0.0487108	4.24644e-05	0.0265416	chr10	62332352	ANK3;ANK3;ANK3	1stExon;5'UTR;Body	OpenSea
cg09380210	-0.0624158	0.259373	0.322284	0.0497544	0.0508278	0.00012647	0.0398857	chr5	56206638	SETD9;SETD9	Body;Body	S_Shore
cg19038540	-0.0624071	0.0498095	0.111186	0.0338296	0.0528548	3.39807e-06	0.00896366	chr1	101701364	S1PR1	TSS1500	N_Shore
cg16017181	-0.0623937	0.151513	0.211502	0.0307521	0.0523686	8.75422e-05	0.0351351	chr14	68303836	RAD51B;RAD51B;RAD51B	Body;Body;Body	OpenSea
cg14416443	-0.062382	0.372928	0.437946	0.0354761	0.0461452	2.57398e-05	0.0221093	chr17	66951903	ABCA8;ABCA8;ABCA8	TSS1500;TSS1500;TSS1500	OpenSea
cg26683259	-0.0623592	0.234326	0.298381	0.0391192	0.0406974	2.2496e-06	0.00761156	chr5	77943417	LHFPL2	5'UTR	N_Shore
cg17386237	-0.0623569	0.531709	0.595906	0.0472958	0.0438225	5.08305e-05	0.028329	chr9	139502222			OpenSea
cg08542181	-0.062141	0.518959	0.582104	0.0338212	0.0400153	1.1245e-05	0.0156626	chr1	216419959	USH2A;USH2A	Body;Body	OpenSea
cg13885201	-0.0620965	0.214359	0.276478	0.0185481	0.0411767	2.02421e-06	0.00726834	chr16	71496385	ZNF23	TSS1500	S_Shore
cg06381319	-0.0620805	0.463727	0.525911	0.0538605	0.0416111	2.95586e-05	0.0229842	chr6	135424325			OpenSea
cg15873123	-0.0620663	0.641929	0.702862	0.0472598	0.0296975	2.14936e-07	0.00263647	chr12	7864058	DPPA3	TSS200	OpenSea
cg12621044	-0.0620557	0.603282	0.664783	0.0338956	0.0420051	2.83491e-05	0.0226929	chr2	220567069			OpenSea
cg02481789	-0.0619685	0.394789	0.457735	0.052618	0.0455113	0.000106234	0.0376981	chr17	40805506			N_Shore
cg06826457	-0.0619534	0.198099	0.262154	0.03133	0.0506604	4.84155e-05	0.0278613	chr12	12867669			N_Shelf
cg08857729	-0.0618266	0.270389	0.333518	0.0237148	0.0394309	1.37674e-06	0.0058037	chr1	67217826	TCTEX1D1	TSS1500	N_Shore
cg27179353	-0.0618201	0.668406	0.732169	0.05124	0.0470728	0.000147403	0.041811	chr4	156364125			OpenSea
cg24519108	-0.0618138	0.498537	0.560771	0.0505273	0.043867	7.82017e-05	0.0336114	chr8	6421063	ANGPT2;ANGPT2;ANGPT2;MCPH1	TSS1500;TSS1500;TSS1500;Body	N_Shelf
cg11935547	-0.061796	0.687806	0.748769	0.0308685	0.0451248	0.000109781	0.0380757	chr8	80929565	MRPS28	Body	OpenSea
cg27275553	-0.0616153	0.497968	0.560262	0.0427472	0.0429877	3.37619e-05	0.0243715	chr7	101959150	SH2B2	Body	N_Shelf
cg20277781	-0.0615512	0.650984	0.711046	0.0380235	0.0457196	6.57744e-05	0.031442	chr1	197191386			OpenSea
cg24577116	-0.061512	0.519866	0.583835	0.056702	0.0469088	0.000108192	0.0380757	chr11	13518806	PTH	TSS1500	OpenSea
cg17203794	-0.0614523	0.593139	0.657631	0.0736821	0.043661	6.13916e-05	0.0305289	chr9	132039620			OpenSea
cg10014923	-0.0613401	0.648431	0.709863	0.0314247	0.0464562	0.000124274	0.0395941	chr9	131597992	CCBL1;CCBL1;CCBL1;CCBL1;CCBL1	Body;Body;Body;Body;Body	OpenSea
cg13487614	-0.0613347	0.399979	0.463018	0.0604761	0.0488978	0.00017421	0.0443546	chr6	42192461			OpenSea
cg00646813	-0.0612681	0.639974	0.699362	0.0729061	0.0404663	7.00742e-05	0.0321076	chr4	38806025	TLR1	5'UTR	OpenSea
cg18610205	-0.061251	0.356317	0.417604	0.0470413	0.0479638	0.000157805	0.0429525	chr12	51717960	BIN2	TSS200	OpenSea
cg08331313	-0.0611415	0.251225	0.31334	0.03765	0.0443232	2.15581e-05	0.0202517	chr5	151066460	SPARC;SPARC	1stExon;5'UTR	OpenSea
cg22344021	-0.060906	0.395949	0.45611	0.0574436	0.0474786	0.000204266	0.0469693	chr20	10333308			OpenSea
cg18793412	-0.0608939	0.543379	0.604311	0.0398955	0.0282386	4.21589e-08	0.0011418	chr13	38989650			OpenSea
cg16180082	-0.0608272	0.59002	0.652873	0.0539666	0.0455658	0.000161387	0.0432259	chr6	159466542	TAGAP;TAGAP;TAGAP	TSS1500;TSS1500;TSS1500	OpenSea
cg02859215	-0.0606867	0.464673	0.524648	0.0476909	0.047644	0.000172678	0.0443369	chr20	22352597			OpenSea
cg15706621	-0.0605126	0.430859	0.492583	0.0302726	0.0367358	2.86897e-06	0.00832962	chr2	54861447	SPTBN1;SPTBN1	Body;Body	OpenSea
cg13750441	-0.0604611	0.314037	0.373959	0.0332095	0.0350955	1.38427e-06	0.0058037	chr3	58318267	PXK	TSS1500	N_Shore
cg20545852	-0.060429	0.559005	0.620403	0.0496113	0.0433198	0.000105746	0.0376546	chr12	28211458			OpenSea
cg03786131	-0.0604053	0.711483	0.770139	0.0269622	0.0312027	6.02677e-07	0.00389729	chr7	15824432			OpenSea
cg04900982	-0.0603557	0.371563	0.433659	0.0357211	0.0459363	8.97498e-05	0.0355127	chr9	81917580			OpenSea
cg07356587	-0.0602193	0.337688	0.397371	0.0235146	0.0376489	1.7836e-06	0.00686372	chr2	192734219			OpenSea
cg03814383	-0.0600808	0.716995	0.775397	0.0632301	0.039194	0.00010796	0.0380757	chr2	98927206	VWA3B	Body	OpenSea
cg19250607	-0.0599518	0.357957	0.416589	0.0309057	0.0338484	4.7143e-07	0.00350969	chr3	109056875	DPPA4	TSS1500	OpenSea
cg09600865	-0.0598098	0.582886	0.639755	0.0454612	0.0477593	0.000157955	0.0429525	chr5	56683134			OpenSea
cg13928782	-0.059805	0.37268	0.434891	0.0452909	0.0481254	0.000134741	0.040809	chr11	2162445	IGF2AS;INS-IGF2;IGF2;IGF2AS;IGF2	Body;Body;5'UTR;Body;TSS200	Island
cg07799879	-0.0597361	0.356901	0.416014	0.0719412	0.0395257	6.89181e-05	0.0318904	chr8	117484815			OpenSea
cg02798909	-0.0596407	0.43914	0.497608	0.0637154	0.0416066	5.43014e-05	0.0290715	chr8	54569980			Island
cg21706563	-0.0595551	0.243871	0.306443	0.0370175	0.051835	0.000122703	0.0394133	chr6	137555245			OpenSea
cg07773272	-0.0595445	0.234589	0.293461	0.0431849	0.0463978	7.14933e-05	0.0323302	chr18	43608105	PSTPIP2	Body	N_Shore
cg00550617	-0.0594031	0.37122	0.433141	0.0396611	0.0384664	3.45176e-06	0.00896366	chr17	39405817	KRTAP9-9;KRTAP9-4	Body;TSS200	OpenSea
cg19224645	-0.0593835	0.285722	0.347171	0.0624972	0.0469157	0.000109945	0.0380757	chr1	39282003			N_Shore
cg03846960	-0.0592341	0.637967	0.695276	0.0356637	0.0453528	0.000156877	0.0428614	chr6	15461593	JARID2	Body	OpenSea
cg07242890	-0.0591381	0.672983	0.732305	0.0444142	0.0413965	4.1655e-05	0.0264001	chr3	55568964	ERC2	3'UTR	OpenSea
cg26982601	-0.059047	0.682654	0.740575	0.0400256	0.0421646	6.95439e-05	0.0320142	chr8	48677407			S_Shore
cg14985891	-0.0589482	0.282431	0.342382	0.0384498	0.0373291	3.52701e-06	0.00897849	chr1	116270626	CASQ2	Body	OpenSea
cg11641791	-0.0589221	0.151161	0.211329	0.0281407	0.0437033	1.41957e-05	0.0173937	chr17	38821429	KRT222	TSS200	OpenSea
cg17235179	-0.0588785	0.716091	0.775796	0.036682	0.0386072	2.48207e-05	0.0217794	chr5	154240634	CNOT8	5'UTR	S_Shelf
cg21470387	-0.0588647	0.126201	0.186604	0.0377563	0.0495203	3.36258e-05	0.0243715	chr12	112204761	ALDH2;ALDH2	5'UTR;1stExon	Island
cg09100338	-0.0588516	0.607912	0.668249	0.0422612	0.0460323	0.000204773	0.0469693	chr8	48676054			N_Shore
cg10050661	-0.0587666	0.268416	0.328898	0.0282392	0.0494062	0.000154868	0.042609	chr17	38821420	KRT222	TSS200	OpenSea
cg24243265	-0.0586854	0.682943	0.740466	0.0366375	0.0344526	3.97331e-06	0.00958015	chr8	130799851	GSDMC	TSS1500	OpenSea
cg04284128	-0.0584606	0.26927	0.326742	0.0561747	0.0442218	6.17783e-05	0.0305406	chr9	100881931	TRIM14;TRIM14	TSS1500;TSS1500	S_Shore
cg10395101	-0.0584238	0.305769	0.364888	0.0517897	0.0406441	3.79362e-05	0.0252671	chr8	6420858	ANGPT2;ANGPT2;ANGPT2;MCPH1	TSS200;TSS200;TSS200;Body	N_Shelf
cg08198176	-0.0583723	0.461182	0.519508	0.0390455	0.0357068	5.12902e-06	0.0109104	chr3	37494602	ITGA9	Body	S_Shore
cg04344683	-0.058253	0.735448	0.793378	0.0504318	0.0359354	2.72505e-05	0.022347	chr1	43120097	CCDC30	3'UTR	N_Shelf
cg10380585	-0.0580007	0.270452	0.329996	0.0445181	0.0389771	6.99545e-06	0.0122949	chr1	211500971	TRAF5;TRAF5	5'UTR;5'UTR	S_Shore
cg18954633	-0.0579023	0.389814	0.447811	0.019837	0.030592	1.05454e-07	0.0017837	chr1	116270684	CASQ2	Body	OpenSea
cg12673726	-0.0578963	0.501706	0.558289	0.0455354	0.0445347	0.00014164	0.0415561	chr10	101606026	ABCC2	Body	OpenSea
cg23428228	-0.057834	0.521976	0.580482	0.0554625	0.0337077	5.19065e-06	0.010938	chr12	115878452			OpenSea
cg13939462	-0.0578151	0.627839	0.684136	0.0394995	0.0254995	4.58173e-09	0.000407788	chr6	36843324	PPIL1	TSS1500	S_Shore
cg07478944	-0.0576184	0.773172	0.829558	0.0609919	0.0382966	0.000231338	0.0495119	chr1	196281916	KCNT2	Body	OpenSea
cg01800017	-0.057598	0.399015	0.458047	0.0379282	0.0465637	0.000212658	0.0476987	chr18	61441165	SERPINB7;SERPINB7;SERPINB7	TSS1500;TSS1500;5'UTR	OpenSea
cg17766305	-0.0575749	0.491334	0.551947	0.0431563	0.0468795	0.000124511	0.0396483	chr10	90147030	RNLS;RNLS	Body;Body	OpenSea
cg14347199	-0.0575586	0.115875	0.171556	0.0500726	0.0520661	0.000131139	0.0404677	chr9	91150537	NXNL2;NXNL2	1stExon;1stExon	Island
cg07836225	-0.0575309	0.543536	0.603876	0.0388122	0.0444613	4.87437e-05	0.0278906	chr1	235665822	B3GALNT2	Body	N_Shore
cg11701022	-0.0575172	0.373241	0.431942	0.0302709	0.0389898	2.6603e-05	0.022347	chr11	2162478	IGF2AS;INS-IGF2;IGF2;IGF2AS;IGF2	Body;Body;5'UTR;Body;TSS200	Island
cg01597480	-0.0574556	0.382254	0.439649	0.032259	0.0334304	8.42796e-07	0.0045726	chr7	120629404	C7orf58;C7orf58	5'UTR;TSS200	OpenSea
cg07847451	-0.057421	0.439819	0.497774	0.0342872	0.0395474	2.91348e-05	0.0228112	chr15	82189758			OpenSea
cg08725366	-0.0574075	0.316271	0.374399	0.0253531	0.0343713	8.12867e-07	0.0045726	chr7	18329916			OpenSea
cg24538710	-0.0573928	0.709968	0.769841	0.030369	0.0408282	1.74038e-05	0.0186173	chr9	86320103	UBQLN1;UBQLN1	Body;Body	N_Shore
cg14283311	-0.0572511	0.398748	0.45447	0.0448731	0.0435073	7.66041e-05	0.0334442	chr7	126124363	GRM8;GRM8;GRM8	Body;Body;Body	OpenSea
cg13564459	-0.0572482	0.33832	0.398597	0.0484018	0.0436276	2.83671e-05	0.0226929	chr14	62004353	PRKCH	Body	OpenSea
cg07908662	-0.0571859	0.526333	0.58295	0.0629468	0.0412928	0.000179543	0.0449071	chr18	2994807	LPIN2	5'UTR	OpenSea
cg07313523	-0.05715	0.423045	0.480655	0.0526743	0.0437164	0.000133825	0.0406586	chr16	57450669			OpenSea
cg05465134	-0.05713	0.450799	0.507248	0.045312	0.0426429	8.3946e-05	0.0345393	chr5	132545336	FSTL4	Body	OpenSea
cg09517106	-0.0570902	0.638941	0.696643	0.0560743	0.0397374	0.000139538	0.0414518	chr1	198904195			OpenSea
cg26137219	-0.0570607	0.246263	0.304399	0.0403689	0.0406135	2.10268e-05	0.0199456	chr10	30720647			N_Shore
cg00298218	-0.0570518	0.64149	0.697983	0.0455361	0.0358549	4.19738e-05	0.0264465	chr1	83955790			OpenSea
cg02899707	-0.0570253	0.243652	0.302379	0.0402597	0.0353871	1.75453e-06	0.00684128	chr20	57829304	ZNF831	Body	OpenSea
cg01430344	-0.0570001	0.579064	0.637563	0.0388904	0.0360636	8.4337e-06	0.0136098	chr2	16154047			Island
cg19382906	-0.0569887	0.549493	0.606659	0.0303137	0.0440407	0.000172536	0.0443369	chr1	88371414			OpenSea
cg22652022	-0.0567277	0.474737	0.530396	0.0368424	0.0386747	1.8711e-05	0.0188842	chr7	132986496	EXOC4;EXOC4	Body;Body	OpenSea
cg05517456	-0.0566307	0.559554	0.61744	0.0408495	0.0332133	6.10745e-06	0.011618	chr12	91311789	LINC00615	TSS200	OpenSea
cg17461670	-0.0565849	0.64091	0.698738	0.0371018	0.0417138	0.000100018	0.0369348	chr17	66926513	ABCA8	Body	OpenSea
cg10192877	-0.0565629	0.749877	0.80576	0.0475607	0.0382706	0.000140719	0.0415011	chr21	43641690	ABCG1;ABCG1;ABCG1;ABCG1;ABCG1;ABCG1	Body;Body;5'UTR;Body;Body;Body	S_Shore
cg23757058	-0.0565625	0.442068	0.496682	0.056416	0.0438529	0.000172799	0.0443369	chr2	147492273			OpenSea
cg12001846	-0.056559	0.72757	0.782864	0.0718176	0.0358553	8.58754e-05	0.0348943	chr6	152212815	ESR1;ESR1;ESR1;ESR1;ESR1;ESR1	Body;Body;Body;Body;Body;Body	OpenSea
cg21248347	-0.0564774	0.489542	0.547457	0.0462382	0.0289999	9.13338e-07	0.00484465	chr15	78568978	DNAJA4;DNAJA4;DNAJA4	Body;Body;Body	OpenSea
cg21233189	-0.056454	0.172767	0.231857	0.057407	0.0461825	5.81222e-05	0.0298876	chr9	36486732			N_Shore
cg19224761	-0.0564395	0.487744	0.543683	0.041292	0.0444118	0.000235681	0.0499511	chr11	33233290			OpenSea
cg21974923	-0.0563668	0.437527	0.496469	0.0292653	0.0382718	5.68744e-06	0.0112232	chr3	122296441	PARP15;PARP15	TSS200;TSS200	N_Shore
cg20064269	-0.0562823	0.141089	0.196881	0.0235966	0.0394709	1.34869e-05	0.0172367	chr11	85566353	CCDC83;CCDC83;CCDC83;CCDC83	1stExon;1stExon;5'UTR;5'UTR	Island
cg03580624	-0.0561932	0.470745	0.528576	0.0284571	0.0283795	7.24578e-08	0.00146154	chr19	8488356	MARCH2;MARCH2;MARCH2	Body;Body;Body	OpenSea
cg14481081	-0.0561914	0.723973	0.780028	0.0297264	0.0340476	1.31426e-05	0.0170819	chr3	32558117			OpenSea
cg04993276	-0.0561474	0.462775	0.519793	0.0332303	0.0439157	0.000120204	0.0390799	chr1	65730339	DNAJC6	TSS200	N_Shore
cg20594303	-0.0561266	0.306191	0.361442	0.0422156	0.0371155	1.01613e-05	0.0148825	chr10	60680256			OpenSea
cg12306086	-0.056119	0.693432	0.750727	0.0494944	0.0357444	5.64435e-05	0.0294618	chr4	106117747	TET2;TET2	5'UTR;5'UTR	OpenSea
cg17100705	-0.0560592	0.269904	0.324	0.0399127	0.0401306	1.56791e-05	0.0181322	chr21	45148737	PDXK	Body	Island
cg23649708	-0.0560161	0.0717662	0.126519	0.0372984	0.0617887	0.000179105	0.0448739	chr8	85097049	RALYL;RALYL;RALYL;RALYL	TSS200;5'UTR;5'UTR;5'UTR	Island
cg03098848	-0.0559081	0.782105	0.836761	0.01902	0.0388972	3.87457e-05	0.0256025	chr1	39900143	MACF1	Body	OpenSea
cg12455620	-0.0557305	0.281026	0.339544	0.0524063	0.048564	0.000236125	0.0499735	chr1	152705236			OpenSea
cg02033141	-0.0556319	0.0442056	0.0998773	0.022407	0.0528575	3.16402e-05	0.0239247	chr18	74206722			Island
cg16874744	-0.0556275	0.70119	0.75815	0.0329386	0.030963	7.28068e-07	0.00424428	chr4	39094536	KLHL5;KLHL5;KLHL5;KLHL5	Body;Body;Body;Body	OpenSea
cg05716726	-0.0555765	0.229961	0.287304	0.0324307	0.0432465	2.64051e-05	0.0223054	chr6	27343671	ZNF204P	TSS1500	S_Shore
cg13618889	-0.0555464	0.170589	0.226106	0.0436856	0.0416037	2.20036e-05	0.0204497	chr12	89747087	DUSP6;DUSP6	TSS1500;TSS1500	Island
cg05946991	-0.0555433	0.6454	0.702085	0.0351675	0.0401599	4.50923e-05	0.0273143	chr7	115590970	TFEC;TFEC;TFEC	Body;Body;Body	OpenSea
cg21550024	-0.055527	0.562058	0.61664	0.0213402	0.0328046	2.12259e-06	0.00748346	chr4	123747533	FGF2	TSS1500	N_Shore
cg27409624	-0.0555066	0.516067	0.571614	0.0557538	0.0403632	0.000208849	0.0473728	chr4	87820075			OpenSea
cg15117322	-0.0554188	0.540897	0.594579	0.0678098	0.0412047	0.000182528	0.0451372	chr12	26676849	ITPR2	Body	OpenSea
cg23776012	-0.055415	0.170135	0.226731	0.0240663	0.03775	2.73216e-06	0.00832962	chr17	38821403	KRT222;KRT222	5'UTR;1stExon	OpenSea
cg02309355	-0.0554115	0.444662	0.500733	0.0480421	0.0381203	5.68287e-05	0.0296042	chr16	85074359	KIAA0513	5'UTR	OpenSea
cg22108469	-0.055309	0.26627	0.320528	0.0233591	0.0421113	3.34021e-05	0.0242797	chr5	174158984			Island
cg06910198	-0.0553016	0.206205	0.260282	0.0619619	0.0434551	9.87681e-05	0.036759	chr10	62332573	ANK3;ANK3;ANK3	1stExon;5'UTR;Body	OpenSea
cg13475583	-0.0551414	0.415713	0.470869	0.0350625	0.0348452	7.82434e-06	0.013238	chr1	235116731			OpenSea
cg04153130	-0.0550609	0.199859	0.255094	0.0438676	0.041876	4.06665e-05	0.0261804	chr7	4456396			OpenSea
cg22902342	-0.0550552	0.741468	0.796473	0.0237973	0.0295245	5.80847e-07	0.00385702	chr8	29300238			OpenSea
cg16269196	-0.0550429	0.6994	0.756612	0.0346139	0.0391185	4.31813e-05	0.0268529	chr4	141264721	SCOC;SCOC;SCOC;SCOC;SCOC;SCOC;SCOC	5'UTR;5'UTR;1stExon;1stExon;5'UTR;5'UTR;5'UTR	OpenSea
cg06261956	-0.0550298	0.255051	0.311487	0.0332789	0.0432167	7.85622e-05	0.0336652	chr1	75277479			OpenSea
cg22672403	-0.0549939	0.537425	0.593491	0.0416759	0.0389815	7.03511e-05	0.0321595	chr5	39730454			OpenSea
cg14647731	-0.0549439	0.452737	0.508608	0.0503659	0.0420924	0.000200888	0.0467051	chr3	47484653	SCAP	5'UTR	OpenSea
cg22404125	-0.0549351	0.426556	0.482202	0.0488415	0.039838	9.10929e-05	0.0357916	chr4	99402843	TSPAN5	Body	OpenSea
cg25812287	-0.054918	0.128274	0.18258	0.0427908	0.0503017	0.00015414	0.0425279	chr11	94135016	GPR83	TSS1500	S_Shore
cg00882281	-0.0549105	0.815653	0.871523	0.0388805	0.0329609	1.25186e-05	0.0166758	chr15	96346592			OpenSea
cg27634295	-0.0549006	0.69137	0.746934	0.0218529	0.0297171	6.29187e-07	0.00390767	chr12	8043600			OpenSea
cg13600477	-0.0548911	0.473566	0.52839	0.0519399	0.0348144	3.32523e-05	0.0242775	chr8	29387633			OpenSea
cg03464229	-0.0548585	0.303287	0.357797	0.0309542	0.0384273	2.6504e-05	0.0223248	chr7	120646878	C7orf58;C7orf58	Body;Body	OpenSea
cg09167951	-0.0547292	0.513804	0.569148	0.0359748	0.0298622	2.36602e-06	0.00782623	chr4	139408972			OpenSea
cg19536459	-0.0546421	0.457752	0.512688	0.0352499	0.0359054	1.46991e-05	0.0177728	chr7	137750050			OpenSea
cg18356190	-0.0546313	0.76511	0.819492	0.0403748	0.0330607	1.94977e-05	0.0191971	chr4	74964260	CXCL2	Body	N_Shore
cg23560659	-0.0546097	0.667483	0.72129	0.0621622	0.0374084	0.000146396	0.0417168	chr5	58813853	PDE4D;PDE4D;PDE4D;PDE4D	Body;Body;Body;Body	OpenSea
cg10293804	-0.0546013	0.52631	0.580495	0.023242	0.0392016	4.2464e-05	0.0265416	chr16	3068529	CLDN6	TSS1500	N_Shore
cg04571833	-0.054596	0.461685	0.514335	0.0318155	0.038733	1.95608e-05	0.0192218	chr2	173836756	RAPGEF4;RAPGEF4	Body;Body	OpenSea
cg18011517	-0.0544468	0.488778	0.544293	0.0353457	0.0320831	1.2344e-05	0.016518	chr2	42175341			OpenSea
cg22205501	-0.0544198	0.488304	0.542511	0.0435351	0.0422837	0.000187495	0.0455382	chr12	7864047	DPPA3	TSS200	OpenSea
cg05927390	-0.0543976	0.503278	0.557128	0.0414303	0.0362071	3.50909e-05	0.0245495	chr2	120213176	SCTR	Body	OpenSea
cg12354480	-0.0543917	0.614166	0.668476	0.03874	0.0258939	1.38889e-07	0.00212734	chr15	99572785	LUNAR1	Body	OpenSea
cg22254413	-0.0542294	0.601279	0.657915	0.0428255	0.0376444	1.55393e-05	0.0181322	chr20	19194649	SLC24A3	Body	S_Shore
cg06253910	-0.0542012	0.550741	0.60378	0.0240476	0.0291636	1.75055e-07	0.00229042	chr6	106818756			OpenSea
cg03222176	-0.0541953	0.705093	0.7601	0.0269826	0.0308474	1.13252e-06	0.00546565	chr1	96948323			OpenSea
cg08856601	-0.0541768	0.407035	0.462423	0.0441846	0.0424717	0.000216408	0.0482092	chr1	65730351	DNAJC6	TSS200	N_Shore
cg12256845	-0.0541568	0.458984	0.512481	0.0460523	0.0415411	0.000219002	0.0483981	chr6	48037248	PTCHD4;PTCHD4	TSS1500;TSS1500	S_Shore
cg24110050	-0.0541542	0.180613	0.235325	0.0282605	0.0384768	6.16169e-06	0.0116278	chr1	67217853	TCTEX1D1	TSS1500	N_Shore
cg25838230	-0.054152	0.174175	0.228573	0.0331486	0.036394	7.29175e-06	0.0125902	chr3	110287433			OpenSea
cg02928365	-0.0541294	0.469182	0.524674	0.0364611	0.0429572	0.00015544	0.0426867	chr1	221054201	HLX	Body	N_Shore
cg18163342	-0.0541283	0.249475	0.30605	0.0415429	0.0410628	2.12738e-05	0.0201054	chr14	105332627	KIAA0284;KIAA0284	5'UTR;5'UTR	Island
cg10919547	-0.054122	0.576926	0.631709	0.026278	0.0348794	1.08498e-05	0.0155053	chr10	30035248			OpenSea
cg19458408	-0.0541115	0.66171	0.716126	0.0250097	0.0358435	1.52295e-05	0.0180016	chr13	38718234	LINC00571	TSS1500	OpenSea
cg03964007	-0.054039	0.462594	0.516002	0.0392415	0.0431579	0.00019318	0.0459779	chr9	124300536			OpenSea
cg07961522	-0.0539235	0.310747	0.363008	0.0406629	0.0389318	3.84413e-05	0.0255169	chr4	77355475	SHROOM3	TSS1500	OpenSea
cg14085715	-0.0539033	0.463337	0.518883	0.0518403	0.0424997	0.000210972	0.0475559	chr7	20257162	MACC1	TSS200	OpenSea
cg10713220	-0.0538545	0.293156	0.34834	0.0565761	0.0423523	0.000141463	0.0415561	chr7	36640882	AOAH-IT1;AOAH;AOAH;AOAH	TSS1500;Body;Body;Body	OpenSea
cg14361672	-0.0538539	0.29821	0.353109	0.0305143	0.0418424	8.02434e-05	0.0339177	chr9	131463936	PKN3	TSS1500	N_Shore
cg19018267	-0.0538354	0.0748299	0.129105	0.0214022	0.0433709	1.11155e-05	0.0155823	chr10	13341332	PHYH;PHYH	5'UTR;Body	N_Shore
cg06460568	-0.0538082	0.179016	0.234575	0.0400968	0.0441568	8.54245e-05	0.034867	chr11	2162211	IGF2AS;INS-IGF2;IGF2;IGF2;IGF2;IGF2AS	Body;Body;5'UTR;5'UTR;1stExon;Body	Island
cg08382332	-0.053589	0.730455	0.785216	0.0518371	0.0366618	6.62047e-05	0.0314778	chr2	58728740			OpenSea
cg25491321	-0.0535205	0.703469	0.758266	0.0457654	0.0379073	5.14245e-05	0.028329	chr5	41072899	MROH2B	TSS1500	OpenSea
cg16151651	-0.0534608	0.0887237	0.141905	0.034944	0.0514634	0.000173731	0.0443546	chr2	1609119			OpenSea
cg15033269	-0.0534089	0.554575	0.607849	0.0575198	0.0375904	9.84608e-05	0.036759	chr3	42631489	SS18L2	TSS1500	N_Shore
cg24876314	-0.0533964	0.596163	0.650505	0.027814	0.0356402	2.04049e-05	0.0195668	chr5	60457326	SMIM15;CTC-436P18,1	5'UTR;TSS1500	N_Shore
cg15523002	-0.053297	0.67026	0.723072	0.063023	0.0362151	0.000147172	0.0418003	chr3	57331843	DNAH12	Body	OpenSea
cg23465732	-0.0532909	0.651484	0.707367	0.0502055	0.0413437	0.000203899	0.0469572	chr7	135338306			OpenSea
cg05378303	-0.0532904	0.508459	0.564096	0.041775	0.0394564	0.000112905	0.0383502	chr5	173319028	CPEB4;CPEB4;CPEB4;CPEB4;CPEB4	TSS1500;TSS1500;Body;Body;Body	S_Shelf
cg17108430	-0.0532872	0.147567	0.2026	0.0481801	0.0479728	0.000157451	0.0429186	chr4	108745557	SGMS2	TSS200	N_Shore
cg10859945	-0.0532422	0.521539	0.57514	0.0480368	0.0362728	9.89971e-05	0.0367745	chr3	193615718			OpenSea
cg13042575	-0.0531855	0.326611	0.380903	0.0369556	0.0414533	0.000116415	0.0386564	chr12	65066768	RASSF3	Body	OpenSea
cg11496559	-0.0531621	0.491405	0.545663	0.0410064	0.0365342	9.04028e-05	0.0356786	chr3	132843552	TMEM108;TMEM108	5'UTR;5'UTR	OpenSea
cg18838367	-0.0531556	0.535142	0.588132	0.027009	0.0327171	5.46139e-06	0.0110882	chr15	41896680			OpenSea
cg23221138	-0.053155	0.702472	0.756762	0.0365636	0.0355648	6.08873e-05	0.0304272	chr3	150690952	CLRN1;CLRN1;CLRN1;CLRN1;CLRN1-AS1	TSS200;TSS200;TSS200;TSS200;Body	OpenSea
cg09868111	-0.0531425	0.594022	0.648892	0.0286441	0.0368345	1.40624e-05	0.0173937	chr11	12539611	PARVA	Body	OpenSea
cg10471452	-0.0531381	0.669077	0.721941	0.0417567	0.0315813	2.15663e-05	0.0202517	chr5	79333328	THBS4;THBS4;THBS4;THBS4	5'UTR;Body;5'UTR;5'UTR	S_Shore
cg08954634	-0.0531178	0.603128	0.654084	0.0455281	0.0333172	1.11741e-05	0.0156273	chr4	183468776	TENM3	Body	OpenSea
cg14813647	-0.0530157	0.540585	0.593414	0.0328765	0.0270959	2.66862e-07	0.00276812	chr2	162264853	PSMD14	Body	OpenSea
cg03147222	-0.0528481	0.478399	0.533977	0.0447651	0.0369858	2.42775e-05	0.0214305	chr12	7636229	CD163;CD163	Body;Body	OpenSea
cg01914248	-0.0528376	0.323015	0.375639	0.0460116	0.0397539	8.89702e-05	0.0353707	chr6	63982783			OpenSea
cg07578772	-0.0527958	0.427949	0.481916	0.0440783	0.0401978	0.000149422	0.0420302	chr3	150420821	FAM194A	Body	N_Shore
cg23493127	-0.0527482	0.0540414	0.106173	0.0293344	0.0408301	6.70612e-06	0.0120546	chr6	144164392	LTV1	TSS200	Island
cg24095120	-0.0527312	0.235503	0.287316	0.0180462	0.0347919	3.23395e-06	0.00873436	chr5	106838352	EFNA5	Body	OpenSea
cg04261937	-0.0527269	0.700142	0.751686	0.0194564	0.0335795	5.25273e-06	0.010938	chr4	185450622			OpenSea
cg16864589	-0.0526822	0.447567	0.498203	0.0400883	0.0431701	0.000198864	0.0464855	chr17	53589462			OpenSea
cg15168787	-0.0526196	0.466344	0.520133	0.0309648	0.0329487	4.03344e-06	0.00961463	chr17	39344864	KRTAP9-1	TSS1500	OpenSea
cg16615161	-0.0525983	0.283446	0.336396	0.0273025	0.0353006	8.93801e-06	0.0140709	chr20	57649682			OpenSea
cg03881471	-0.0525934	0.579567	0.631278	0.060537	0.0339036	4.34564e-05	0.0268529	chr15	50544102	HDC;HDC	Body;Body	OpenSea
cg05232889	-0.0525738	0.627704	0.681365	0.0445128	0.0348762	5.06459e-05	0.0283141	chr7	114055419	FOXP2;FOXP2;FOXP2	5'UTR;5'UTR;5'UTR	OpenSea
cg17543804	-0.0525358	0.715343	0.768762	0.0325092	0.0395692	0.000130306	0.040331	chr13	22179073	EFHA1	TSS1500	S_Shore
cg08563544	-0.0525252	0.399098	0.452664	0.0485399	0.0369961	4.25618e-05	0.0265743	chr2	212795331	ERBB4;ERBB4	Body;Body	OpenSea
cg08930843	-0.052515	0.763392	0.816165	0.0442999	0.034352	9.69006e-05	0.0365804	chr10	31182298	ZNF438;ZNF438;ZNF438;ZNF438;ZNF438;ZNF438;ZNF438;ZNF438	5'UTR;5'UTR;5'UTR;5'UTR;5'UTR;5'UTR;5'UTR;Body	OpenSea
cg00055860	-0.0524937	0.806499	0.857206	0.0330813	0.0298664	2.27635e-05	0.0207152	chr11	5951424			OpenSea
cg04174180	-0.0524426	0.197334	0.249843	0.0183149	0.0351366	2.69184e-06	0.00832962	chr16	71496383	ZNF23	TSS1500	S_Shore
cg19897595	-0.0524152	0.342158	0.395233	0.0392933	0.0422429	0.000179995	0.0449248	chr13	39105205			OpenSea
cg12699756	-0.0522752	0.704859	0.758569	0.0312967	0.0378963	6.44698e-05	0.0310779	chr6	33173482	HSD17B8	Body	S_Shore
cg11100157	-0.0522734	0.734987	0.789289	0.0451521	0.027833	1.5146e-06	0.00615014	chr5	16738049	MYO10	Body	OpenSea
cg10541576	-0.0522493	0.65088	0.701656	0.0285689	0.0348539	1.29712e-05	0.0169715	chr1	77913702	AK5;AK5	Body;Body	OpenSea
cg02284966	-0.0522358	0.54376	0.595384	0.0399188	0.0360398	4.95109e-05	0.0281653	chr15	44499952			OpenSea
cg19488874	-0.0522181	0.366744	0.417814	0.0302311	0.0390821	6.27146e-05	0.0306721	chr2	175193551			Island
cg16528125	-0.0522016	0.329364	0.381845	0.037333	0.035198	2.14371e-05	0.0202198	chr1	42364261	HIVEP3;HIVEP3;HIVEP3;HIVEP3	5'UTR;5'UTR;Body;Body	OpenSea
cg00675313	-0.0521843	0.44057	0.492033	0.0504678	0.0412896	0.000227711	0.0490378	chr8	121458556	MTBP;MRPL13	Body;TSS1500	S_Shore
cg15385254	-0.0521357	0.06809	0.12205	0.0357917	0.0469405	2.06198e-05	0.0196786	chr17	79318066			Island
cg07633853	-0.0521324	0.322989	0.375721	0.0311283	0.0400514	0.000103969	0.0373094	chr6	35569471	FKBP5;FKBP5;FKBP5;FKBP5	Body;Body;Body;Body	OpenSea
cg03732759	-0.0521316	0.410582	0.462307	0.0360964	0.0381069	6.79764e-05	0.0317644	chr4	139480684			N_Shore
cg08693224	-0.0521132	0.171208	0.226234	0.0365529	0.0471629	0.000166333	0.0436426	chr8	103669614	KLF10	TSS1500	S_Shore
cg13795589	-0.0520676	0.506586	0.558064	0.0425576	0.0346263	4.55789e-05	0.0275241	chr3	41614432	ULK4	Body	OpenSea
cg12813797	-0.0520627	0.709651	0.761375	0.0360782	0.0394012	0.000160453	0.0431319	chr6	132891505	TAAR6	1stExon	OpenSea
cg17768957	-0.0520029	0.385105	0.436568	0.0329337	0.0346529	1.28418e-05	0.0168396	chr6	159071076	SYTL3;SYTL3	1stExon;5'UTR	OpenSea
cg26823144	-0.0519051	0.573785	0.62742	0.028715	0.03821	7.47379e-05	0.0328734	chr1	241964727	WDR64	3'UTR	OpenSea
cg24278579	-0.0518857	0.397056	0.448379	0.0288795	0.0373678	4.67831e-05	0.0276017	chr4	119145098	NDST3	Body	OpenSea
cg01048749	-0.0518739	0.601491	0.653239	0.0381078	0.0371657	0.000108887	0.0380757	chr2	8724685			S_Shore
cg14615547	-0.0518296	0.554648	0.606002	0.0328783	0.0384112	0.000108725	0.0380757	chr11	101557746			OpenSea
cg24590723	-0.0517417	0.414789	0.468409	0.0285827	0.0399537	5.59267e-05	0.0293419	chr3	54355910	CACNA2D3	Body	OpenSea
cg04502490	-0.0517405	0.171765	0.220928	0.0260786	0.0379689	5.69764e-06	0.0112232	chr16	30429711	ZNF771;ZNF771	3'UTR;3'UTR	Island
cg08692423	-0.0517359	0.198715	0.249698	0.0269932	0.0353713	6.636e-06	0.0120272	chr21	45148864	PDXK	Body	Island
cg19674178	-0.051728	0.622757	0.675072	0.0363181	0.0391258	0.000167871	0.0438117	chr15	49752768	FGF7;C15orf33	Body;Body	OpenSea
cg22885007	-0.051714	0.624681	0.677594	0.0311637	0.0373244	4.05435e-05	0.0261804	chr1	150500918			OpenSea
cg18757087	-0.0516473	0.459099	0.512249	0.0411674	0.0381113	9.26174e-05	0.036042	chr5	173317332	CPEB4	1stExon	S_Shore
cg09098522	-0.0516247	0.594544	0.646565	0.0511045	0.0370915	0.000104065	0.0373094	chr10	31435673			OpenSea
cg17410736	-0.0515529	0.503647	0.555373	0.0405761	0.0370448	0.000117354	0.0387596	chr12	47670644			OpenSea
cg07472953	-0.0515487	0.277818	0.328169	0.0510507	0.0326587	9.17336e-06	0.0143	chr17	38170906	CSF3;CSF3;CSF3	TSS1500;TSS1500;TSS1500	OpenSea
cg27506503	-0.0515409	0.571741	0.623819	0.0231615	0.0368116	3.14864e-05	0.0238748	chr11	33657693	KIAA1549L	Body	OpenSea
cg09572125	-0.0514955	0.369874	0.422646	0.0297643	0.0369953	2.92772e-05	0.0228372	chr6	33400477	SYNGAP1	Body	OpenSea
cg04206546	-0.0514597	0.427639	0.478232	0.0445401	0.0332826	1.6168e-05	0.0181322	chr10	101196423			OpenSea
cg12361626	-0.0514577	0.200122	0.252245	0.0265358	0.0393088	5.90802e-05	0.0301514	chr17	76254812			S_Shelf
cg08398290	-0.0514384	0.155132	0.205625	0.0287403	0.0395531	4.67135e-05	0.0276017	chr16	734514	JMJD8	TSS200	Island
cg01125152	-0.0514252	0.54792	0.601326	0.0339788	0.0396034	8.8328e-05	0.0352335	chr16	78274468	WWOX;WWOX;WWOX;WWOX	Body;Body;Body;Body	OpenSea
cg10087556	-0.0514067	0.657703	0.70898	0.0685977	0.0290258	4.16507e-05	0.0264001	chr7	116232819			OpenSea
cg01235659	-0.0513963	0.660805	0.713485	0.0350821	0.0257933	3.86858e-07	0.00332803	chr5	16738047	MYO10	Body	OpenSea
cg13903503	-0.0513754	0.55123	0.603072	0.0438958	0.0305262	6.73661e-06	0.0120559	chr11	26087609			OpenSea
cg17214107	-0.0513238	0.36089	0.410748	0.028381	0.0295571	8.17515e-07	0.0045726	chr4	123747542	FGF2	TSS1500	N_Shore
cg10534455	-0.0513081	0.0945226	0.142554	0.0381888	0.0528496	0.000199421	0.0464855	chr21	34775001	IFNGR2	TSS200	N_Shore
cg24018190	-0.0511881	0.49787	0.549311	0.0201725	0.0318562	5.27599e-06	0.010938	chr4	74280794	ALB	Body	OpenSea
cg16053984	-0.0511852	0.454306	0.504814	0.0558124	0.0306469	1.50553e-05	0.0179076	chr12	85716701			OpenSea
cg15841926	-0.0511751	0.715041	0.766854	0.0389492	0.0240707	1.74936e-07	0.00229042	chr8	23275577			OpenSea
cg15190241	-0.0511337	0.512185	0.564577	0.0312426	0.0338437	1.49613e-05	0.0178319	chr1	168368506			OpenSea
cg01243538	-0.0511126	0.248636	0.301252	0.0241124	0.04203	0.000145694	0.0417129	chr7	40624798	SUGCT;SUGCT;SUGCT;SUGCT	Body;Body;Body;Body	OpenSea
cg23050219	-0.0510523	0.641991	0.69316	0.031427	0.037203	7.32155e-05	0.032665	chr5	61572895			OpenSea
cg10780262	-0.0510002	0.257302	0.308322	0.022909	0.0339387	3.43158e-06	0.00896366	chr14	72052911	SIPA1L1;SIPA1L1;SIPA1L1;SIPA1L1	TSS1500;TSS200;5'UTR;5'UTR	OpenSea
cg11059254	-0.0509915	0.673662	0.725545	0.0574537	0.0364212	0.000201281	0.046768	chr7	47671362			OpenSea
cg02121135	-0.0509665	0.286503	0.339046	0.0334966	0.0344443	5.27468e-06	0.010938	chr14	24858912			OpenSea
cg05642798	-0.0509565	0.3299	0.381243	0.0285456	0.030469	3.41207e-06	0.00896366	chr12	34190281			OpenSea
cg26656944	-0.0509181	0.687788	0.73697	0.0349014	0.029607	1.03355e-06	0.00515706	chr12	76401614			OpenSea
cg09631974	-0.0508373	0.720316	0.771156	0.0171653	0.0233197	2.14718e-08	0.000918675	chr2	190927510	MSTN	TSS200	OpenSea
cg15127613	-0.0508371	0.855381	0.905204	0.0483018	0.0208216	4.06974e-07	0.00332803	chr2	75299705	TACR1;TACR1	Body;Body	OpenSea
cg24863693	-0.0508356	0.273308	0.324758	0.0236935	0.0398963	9.29524e-05	0.036042	chr1	95776709			OpenSea
cg04773652	-0.0508032	0.50548	0.556756	0.0256607	0.0322565	9.60826e-06	0.0144761	chr9	123835346			N_Shore
cg00723994	-0.0507924	0.711908	0.766822	0.0317878	0.0423123	7.05153e-05	0.032171	chr12	115105290			Island
cg09769134	-0.0507383	0.17875	0.230707	0.0178637	0.0430916	0.000127161	0.0399903	chr1	67217769	TCTEX1D1	TSS1500	N_Shore
cg02864225	-0.0506923	0.577702	0.627607	0.0389263	0.038945	0.0002059	0.0470795	chr2	162275925	TBR1	Body	S_Shore
cg01177168	-0.050653	0.502448	0.552367	0.0378464	0.0379769	0.000123712	0.0394794	chr7	17680457			OpenSea
cg10806711	-0.0506376	0.33057	0.382244	0.0335261	0.0400167	0.0001332	0.0406561	chr1	113265679	FAM19A3;FAM19A3	Body;Body	Island
cg21918313	-0.0506283	0.304048	0.353335	0.024645	0.0413131	0.000142753	0.0415561	chr2	73496203	FBXO41	Body	Island
cg21277864	-0.0506037	0.604765	0.6561	0.0395893	0.0336465	7.23109e-05	0.032525	chr3	110037272			OpenSea
cg20378055	-0.0505854	0.424404	0.476487	0.0249314	0.0377637	7.44108e-05	0.032834	chr10	86184730	CCSER2;CCSER2;CCSER2;CCSER2;CCSER2	TSS1500;1stExon;5'UTR;Body;Body	OpenSea
cg25798524	-0.0505646	0.651138	0.699451	0.0534073	0.039414	0.000222796	0.0485844	chr14	70884204	SYNJ2BP-COX16;SYNJ2BP-COX16;SYNJ2BP;SYNJ2BP-COX16	TSS1500;TSS1500;TSS1500;TSS1500	OpenSea
cg06093379	-0.0505375	0.166977	0.217596	0.0316543	0.0377168	2.75957e-05	0.0224062	chr17	44896080	WNT3;WNT3	5'UTR;1stExon	Island
cg21369478	-0.0505071	0.660571	0.709965	0.0271427	0.0329224	1.66615e-05	0.0182681	chr17	4609421			S_Shore
cg22028698	-0.0504786	0.379207	0.428472	0.0536802	0.0385572	0.000139535	0.0414518	chr6	24229032	DCDC2;DCDC2	Body;Body	OpenSea
cg25954194	-0.0504694	0.601647	0.651519	0.0280835	0.0400167	0.000226631	0.0490033	chr5	131879310	IL5	TSS200	OpenSea
cg25680785	-0.0504549	0.434305	0.484533	0.0405209	0.0360982	8.74875e-05	0.0351351	chr11	86992433	TMEM135;TMEM135;TMEM135	Body;Body;Body	OpenSea
cg17342973	-0.0504255	0.103427	0.153693	0.0350446	0.043783	8.0246e-05	0.0339177	chr3	184301239			Island
cg27047494	-0.050417	0.373409	0.424236	0.0350118	0.0410542	0.000214165	0.0479636	chr5	75621618			OpenSea
cg09139758	-0.0504064	0.291551	0.342979	0.0196911	0.0315409	2.71104e-06	0.00832962	chr7	137749927			OpenSea
cg15915594	-0.0502906	0.583413	0.634164	0.045505	0.0370369	0.000124668	0.0396769	chr8	93063888	RUNX1T1;RUNX1T1;RUNX1T1;RUNX1T1;RUNX1T1;RUNX1T1;RUNX1T1;RUNX1T1;RUNX1T1;RUNX1T1;RUNX1T1;RUNX1T1;RUNX1T1;RUNX1T1	Body;Body;Body;Body;Body;Body;Body;Body;Body;Body;Body;Body;Body;5'UTR	OpenSea
cg17251713	-0.0502706	0.456812	0.507725	0.0344831	0.0383003	0.000106024	0.0376963	chr18	61443038	SERPINB7;SERPINB7	5'UTR;5'UTR	OpenSea
cg17810431	-0.0502186	0.544233	0.593814	0.0482977	0.037334	0.000154457	0.0425557	chr15	59890803			OpenSea
cg14211310	-0.0501951	0.595813	0.645409	0.0205541	0.0333605	9.61843e-06	0.0144761	chr7	7557741	COL28A1	Body	OpenSea
cg04148726	-0.0501571	0.335611	0.385495	0.0211353	0.0365578	3.19015e-05	0.0240217	chr2	55310710			OpenSea
cg10101773	-0.0501017	0.491931	0.543028	0.0298019	0.0386503	0.000186825	0.0455107	chr14	75894136	JDP2;JDP2;JDP2	TSS1500;TSS1500;TSS1500	N_Shore
cg24818060	-0.050055	0.435734	0.487486	0.0339019	0.0354612	2.54747e-05	0.0219985	chr9	101595573	GALNT12	Body	OpenSea
cg06757465	-0.0500177	0.634646	0.686195	0.045422	0.0310252	1.21743e-05	0.0163989	chr11	17425829	ABCC8;ABCC8	Body;Body	OpenSea
cg11869049	-0.0499937	0.80433	0.855336	0.031478	0.0359386	0.000128606	0.0401064	chr3	48278910			N_Shelf
cg09667806	-0.049993	0.750271	0.799306	0.0248907	0.0350908	7.66169e-05	0.0334442	chr12	101868351			OpenSea
cg15590224	-0.0499812	0.484729	0.536116	0.0343296	0.0356069	3.25187e-05	0.0241281	chr1	211055866	KCNH1;KCNH1	Body;Body	OpenSea
cg00857031	-0.0499739	0.46869	0.519139	0.027811	0.0332045	1.70254e-05	0.0184269	chr1	167690377	MPZL1;MPZL1;MPZL1	TSS1500;TSS1500;TSS1500	N_Shore
cg26590082	-0.0499247	0.384955	0.433684	0.0234877	0.0414005	0.000236071	0.0499735	chr16	23313240	SCNN1B	TSS1500	Island
cg20525461	-0.049911	0.0826302	0.134841	0.0274416	0.0494097	0.00019716	0.0463632	chr12	12867724			N_Shelf
cg13363904	-0.0498721	0.439425	0.490318	0.0190819	0.0394513	0.000112052	0.0382237	chr11	26710632	SLC5A12	Body	OpenSea
cg07214406	-0.0498453	0.500244	0.550226	0.0501225	0.0297954	1.40947e-05	0.0173937	chr1	16312238			OpenSea
cg02647929	-0.0497426	0.655905	0.705281	0.0313298	0.0281661	1.48496e-06	0.00607163	chr16	4714080	MGRN1;MGRN1;MGRN1;MGRN1	Body;Body;Body;Body	OpenSea
cg10953312	-0.049725	0.430426	0.479999	0.044714	0.0356153	7.33313e-05	0.032665	chr1	199835667			OpenSea
cg21887193	-0.0497085	0.684957	0.734863	0.0323356	0.0271031	1.90222e-06	0.00713369	chr7	150786082	AGAP3;AGAP3	Body;Body	S_Shore
cg27189973	-0.0496867	0.294946	0.345974	0.039554	0.0343352	1.38156e-05	0.0173905	chr16	88850755	FAM38A	Body	Island
cg04595479	-0.0496772	0.64059	0.690984	0.035356	0.0329695	4.14828e-05	0.0263761	chr10	93150018	LOC100188947	Body	OpenSea
cg15590780	-0.0496448	0.545879	0.594287	0.044098	0.0392262	0.000189496	0.0456636	chr1	216596639	USH2A;USH2A;USH2A;USH2A	1stExon;1stExon;5'UTR;5'UTR	OpenSea
cg13408830	-0.0494524	0.414375	0.464123	0.0258179	0.0355218	3.40852e-05	0.0243715	chr18	9009044			OpenSea
cg23108232	-0.0494478	0.674214	0.724125	0.0395923	0.0320631	6.79733e-05	0.0317644	chr14	59628483			OpenSea
cg06957310	-0.0493753	0.407929	0.46022	0.0527382	0.0406719	0.000144356	0.0416688	chr17	29283870	ADAP2	Body	OpenSea
cg20958487	-0.0493364	0.811749	0.860934	0.0277592	0.0281515	5.71267e-06	0.0112232	chr4	176986080	WDR17;WDR17	TSS1500;TSS1500	N_Shore
cg02390725	-0.0493265	0.405538	0.453938	0.039869	0.0349171	4.4673e-05	0.0272002	chr11	2925768	SLC22A18;SLC22A18;SLC22A18AS	Body;Body;TSS1500	S_Shore
cg14796564	-0.0493047	0.673896	0.724709	0.0465097	0.0354889	7.2135e-05	0.0324956	chr2	58821734	LINC01122	Body	OpenSea
cg03051116	-0.0492964	0.35239	0.402855	0.0363637	0.0346576	2.69226e-05	0.022347	chr10	30720703			N_Shore
cg08671280	-0.0492909	0.446965	0.495713	0.0224601	0.0289598	1.79642e-06	0.00686816	chr16	1934468	LINC00254	TSS1500	OpenSea
cg10856506	-0.0492638	0.745136	0.795125	0.0567728	0.0345681	0.000182795	0.0451436	chr1	58856650			OpenSea
cg23212757	-0.0491889	0.407838	0.457271	0.0573166	0.0351303	0.000128303	0.0400864	chr16	82226519			OpenSea
cg07879727	-0.0491492	0.217511	0.266958	0.0325597	0.0328083	6.13673e-06	0.011618	chr17	44896017	WNT3;WNT3	5'UTR;1stExon	Island
cg19655952	-0.0491363	0.360426	0.410482	0.0376842	0.0347707	3.28208e-05	0.0241856	chr7	114055204	FOXP2;FOXP2;FOXP2;FOXP2;FOXP2;FOXP2	1stExon;5'UTR;5'UTR;1stExon;5'UTR;1stExon	OpenSea
cg20100031	-0.0491168	0.411722	0.461006	0.0449713	0.0356552	8.18068e-05	0.0341255	chr2	16060406	MYCNUT	TSS200	OpenSea
cg12146213	-0.0491128	0.65861	0.706288	0.0496148	0.035007	0.000133587	0.0406586	chr7	42942402			OpenSea
cg13466527	-0.0490889	0.511002	0.558384	0.0258699	0.0374367	5.71437e-05	0.0296658	chr16	54158861			S_Shelf
cg01259527	-0.049076	0.570225	0.620863	0.031537	0.0312569	6.91949e-06	0.0122647	chr11	32873716	PRRG4	Body	OpenSea
cg18900271	-0.0490565	0.701891	0.750349	0.0301264	0.0366836	0.000145571	0.0417129	chr2	110863886	MALL	Body	OpenSea
cg23437967	-0.0490521	0.0941747	0.143646	0.0243327	0.0317479	4.82836e-07	0.00350969	chr10	35143296			OpenSea
cg07890284	-0.0490446	0.68561	0.734492	0.0396534	0.0321388	2.74201e-05	0.0223735	chr1	207352282			OpenSea
cg10768932	-0.0490038	0.799596	0.849367	0.0247063	0.0294794	5.58564e-06	0.0112202	chr1	198590738			OpenSea
cg12204166	-0.0489818	0.69905	0.748508	0.0354352	0.0374522	0.00019949	0.0464855	chr11	116831787	SIK3	Body	OpenSea
cg23235135	-0.0489579	0.5282	0.578112	0.0406928	0.0338311	6.78489e-05	0.0317644	chr2	189850571	COL3A1	Body	OpenSea
cg08750432	-0.0489266	0.70833	0.757827	0.0335637	0.0330542	4.23339e-05	0.0265416	chr8	48676092			N_Shore
cg17975896	-0.0488402	0.131748	0.181206	0.0318455	0.0440124	0.000218965	0.0483981	chr18	74207388	C18orf65;ZNF516	TSS200;TSS1500	Island
cg16470140	-0.0488333	0.302074	0.350962	0.0308405	0.031416	5.45403e-06	0.0110882	chr15	77862098			OpenSea
cg08405783	-0.0488261	0.779806	0.828308	0.0333709	0.0290149	2.498e-05	0.021854	chr20	48484428	SLC9A8;SLC9A8;SLC9A8;SLC9A8;SLC9A8;SLC9A8	Body;Body;Body;Body;Body;Body	OpenSea
cg19254047	-0.0488095	0.0808363	0.130678	0.0325788	0.0385457	9.89158e-06	0.014707	chr2	102315097	MAP4K4;MAP4K4;MAP4K4	Body;Body;Body	S_Shore
cg10499396	-0.0488033	0.663047	0.711687	0.0296707	0.0334231	3.58439e-05	0.0247993	chr5	102742936			OpenSea
cg08155702	-0.0487855	0.557759	0.606576	0.0362532	0.0322121	2.60071e-05	0.0221267	chr10	17211746	TRDMT1	Body	OpenSea
cg12924510	-0.0487448	0.813113	0.861723	0.0372818	0.0268597	1.67442e-05	0.018296	chr18	514363			N_Shore
cg16402714	-0.0487341	0.534011	0.583527	0.0265702	0.0270913	2.04754e-06	0.00726834	chr5	59041425	PDE4D;PDE4D;PDE4D	Body;Body;Body	OpenSea
cg25531874	-0.0487267	0.0395346	0.088073	0.0183268	0.0486048	0.000184945	0.0453907	chr19	39440669	FBXO17;FBXO17;FBXO17	Body;Body;Body	Island
cg11640591	-0.0487148	0.152118	0.200886	0.0262402	0.0415019	9.6824e-05	0.0365804	chr3	46925181	PTH1R	Body	Island
cg24848787	-0.0486873	0.355419	0.404487	0.0300384	0.0279033	1.88627e-06	0.00711922	chr15	58844359	LIPC	Body	OpenSea
cg21108029	-0.0486569	0.634967	0.684715	0.0387491	0.0271242	3.79024e-06	0.00929178	chr7	4191467	SDK1;SDK1	Body;Body	OpenSea
cg16847107	-0.0486048	0.590991	0.642827	0.0315678	0.0365929	3.33854e-05	0.0242797	chr1	39256337			OpenSea
cg07435966	-0.0486047	0.827515	0.875914	0.0428763	0.0332422	8.09236e-05	0.0340072	chr7	115066376			OpenSea
cg04188070	-0.0485454	0.39263	0.440845	0.0354005	0.033954	3.40312e-05	0.0243715	chr13	95086170			OpenSea
cg05444816	-0.048433	0.276464	0.326967	0.0333892	0.0388024	8.94262e-05	0.0354431	chr11	2162406	IGF2AS;INS-IGF2;IGF2;IGF2AS;IGF2	Body;Body;5'UTR;Body;TSS200	Island
cg13916080	-0.0483852	0.356115	0.408154	0.0384695	0.0392555	3.73574e-05	0.0250802	chr9	129624994	ZBTB34	5'UTR	S_Shore
cg07278158	-0.048359	0.797228	0.845146	0.051261	0.0295696	9.56485e-05	0.0363756	chr6	31122462	CCHCR1;CCHCR1;CCHCR1	Body;Body;Body	N_Shelf
cg02426468	-0.0483542	0.297445	0.347449	0.0408568	0.0324426	1.08884e-05	0.0155228	chr9	126891102			OpenSea
cg24670950	-0.0483407	0.73881	0.785088	0.0304001	0.0350213	7.54955e-05	0.0330711	chr20	10015059	ANKEF1;ANKEF1;ANKEF1;SNAP25-AS1	TSS1500;TSS1500;TSS1500;Body	N_Shore
cg17309880	-0.0483391	0.443486	0.492661	0.0430819	0.0280921	5.44642e-06	0.0110882	chr19	3025265	TLE2;TLE2;TLE2;TLE2	Body;Body;Body;Body	N_Shelf
cg04193484	-0.0482965	0.283586	0.331968	0.0300795	0.0359446	5.56031e-05	0.0292742	chr12	57620856			S_Shore
cg15063814	-0.0482951	0.566631	0.615359	0.0264699	0.0360356	0.000133551	0.0406586	chr12	106730687	TCP11L2	Body	OpenSea
cg12249537	-0.0482787	0.348149	0.395947	0.0425022	0.0387352	0.00021779	0.0483353	chr3	100990781	IMPG2	Body	OpenSea
cg15638502	-0.0482632	0.364136	0.411569	0.0325819	0.031242	1.42687e-05	0.0173937	chr2	162275683	TBR1	Body	S_Shore
cg22160612	-0.0482281	0.689348	0.736974	0.0300051	0.0350715	0.000103454	0.0373041	chr22	45705042	FAM118A;FAM118A	TSS1500;TSS200	N_Shore
cg02317331	-0.0481945	0.478291	0.526257	0.0229201	0.0333924	2.86533e-05	0.0227365	chr16	80156123			OpenSea
cg15778559	-0.0481844	0.639393	0.689095	0.04971	0.0362263	0.000163322	0.0433775	chr2	212146180			OpenSea
cg17722263	-0.0481231	0.496966	0.545354	0.0587842	0.0334154	0.000126496	0.0398857	chr2	16060395	MYCNUT	TSS200	OpenSea
cg14297687	-0.0481096	0.403217	0.451881	0.0261591	0.0321205	1.60414e-05	0.0181322	chr15	97436614			OpenSea
cg17861458	-0.0481083	0.801625	0.849548	0.0353247	0.035306	0.000194225	0.0461114	chr10	536227	DIP2C	Body	OpenSea
cg18199809	-0.0481044	0.268401	0.318932	0.0219227	0.0343298	1.10936e-05	0.0155823	chr17	39410867	KRTAP9-9	TSS1500	OpenSea
cg23724878	-0.0480597	0.523363	0.572285	0.0327686	0.0336845	5.13536e-05	0.028329	chr8	42393007	SLC20A2;SLC20A2	5'UTR;5'UTR	N_Shelf
cg01628053	-0.0479765	0.58336	0.631257	0.06176	0.0339213	0.000188504	0.0456636	chr10	123368732			Island
cg19748878	-0.0479478	0.689056	0.737584	0.0218904	0.0261296	1.08613e-06	0.00537387	chr6	21523563			OpenSea
cg19040372	-0.0479447	0.811946	0.859565	0.0705401	0.0174656	2.71838e-05	0.022347	chr17	79140672	AATK;AATK-AS1	TSS1500;Body	S_Shore
cg05010979	-0.0479337	0.593807	0.64229	0.0445063	0.0358746	0.000163444	0.0433775	chr15	48414122	SLC24A5	Body	OpenSea
cg24865779	-0.0479297	0.0900658	0.135384	0.0342708	0.0468159	9.56865e-05	0.0363756	chr21	34775042	IFNGR2	TSS200	N_Shore
cg12789837	-0.0479202	0.717472	0.764365	0.0462068	0.0324907	4.63677e-05	0.0276017	chr6	27375281			OpenSea
cg07146435	-0.0479086	0.17534	0.224076	0.0277291	0.0269534	6.82439e-08	0.00146154	chr10	100028499	LOXL4	TSS1500	Island
cg09844976	-0.0479029	0.33283	0.379535	0.0424192	0.0354093	7.27171e-05	0.0326081	chr5	148188454			OpenSea
cg24998527	-0.0478771	0.643169	0.691591	0.0228258	0.0324951	5.12342e-05	0.028329	chr1	42611607			Island
cg08383695	-0.047866	0.163601	0.210577	0.0431405	0.0379738	8.27232e-05	0.0342516	chr6	10886346	SYCP2L	TSS1500	N_Shore
cg01368777	-0.0478641	0.371184	0.420831	0.0214889	0.0322326	5.2462e-06	0.010938	chr11	2162483	IGF2AS;INS-IGF2;IGF2;IGF2AS;IGF2	Body;Body;5'UTR;Body;TSS200	Island
cg12997777	-0.047848	0.455092	0.50473	0.0288978	0.0396055	0.00020958	0.0474431	chr2	17042926			OpenSea
cg24757001	-0.0477761	0.230105	0.277637	0.0656199	0.0355838	0.000168782	0.0439325	chr19	54714774			S_Shelf
cg02527190	-0.047766	0.725888	0.772854	0.0266691	0.0336914	0.000102179	0.0372052	chr5	128302248	SLC27A6;SLC27A6	1stExon;Body	S_Shore
cg26895768	-0.0477294	0.277546	0.327998	0.0320653	0.0414331	0.000198106	0.046434	chr3	188850350			OpenSea
cg18269183	-0.0477285	0.0885226	0.136233	0.0368377	0.039959	8.54834e-05	0.034867	chr3	185827965	ETV5	TSS1500	S_Shore
cg09787166	-0.0476636	0.223082	0.271012	0.0541138	0.0366579	0.000212524	0.0476888	chr7	123673754	TMEM229A	TSS1500	S_Shore
cg03941587	-0.0476436	0.583017	0.630389	0.0272326	0.0302082	2.22182e-05	0.0205363	chr4	123747634	FGF2	TSS1500	N_Shore
cg19147534	-0.0476213	0.698687	0.745745	0.0411575	0.0262403	1.25888e-05	0.0166936	chr10	91377755	PANK1;PANK1;PANK1	Body;Body;Body	OpenSea
cg06789190	-0.0475766	0.692145	0.739624	0.0632653	0.0263801	2.71135e-05	0.022347	chr15	101623005			N_Shelf
cg25005394	-0.0475689	0.707312	0.754644	0.0321577	0.0304597	1.85727e-05	0.0188538	chr1	67241769	TCTEX1D1	Body	OpenSea
cg00973947	-0.0475657	0.204389	0.250368	0.0385474	0.0377689	4.9386e-05	0.0281214	chr3	143692255	C3orf58;C3orf58;C3orf58	5'UTR;Body;1stExon	Island
cg16996144	-0.0475161	0.283409	0.331955	0.0257735	0.0378424	8.31698e-05	0.0343882	chr1	67217950	TCTEX1D1	TSS200	N_Shore
cg05552874	-0.0475079	0.517237	0.565433	0.0315825	0.0329986	8.00073e-05	0.0339048	chr10	91153143	IFIT1	Body	OpenSea
cg11128612	-0.0474953	0.35824	0.407036	0.0352883	0.0332481	3.71173e-05	0.0250608	chr10	125608945	CPXM2	Body	OpenSea
cg08212576	-0.0474593	0.72986	0.776657	0.0343205	0.0298304	1.61523e-05	0.0181322	chr13	38636836	LINC00571	Body	OpenSea
cg26936496	-0.0474533	0.430086	0.477497	0.0209	0.0372839	0.000154741	0.0425941	chr17	62094991	ICAM2;ICAM2;ICAM2;ICAM2	5'UTR;5'UTR;5'UTR;5'UTR	OpenSea
cg08279545	-0.0474495	0.705199	0.753178	0.0541107	0.031534	0.000118955	0.0389753	chr8	104220480	BAALC;BAALC	Body;Body	OpenSea
cg07510270	-0.0474374	0.757145	0.804748	0.0238909	0.0186341	8.1939e-10	0.000160814	chr15	35364517			OpenSea
cg05333636	-0.0474181	0.833213	0.880756	0.0254232	0.021817	1.09061e-07	0.0017837	chr7	116730466	ST7-AS2;ST7;ST7	Body;Body;Body	OpenSea
cg10686758	-0.0474164	0.562875	0.611701	0.0297948	0.0247569	5.13658e-07	0.00365923	chr17	39279735	KRTAP4-12;KRTAP4-12	3'UTR;1stExon	OpenSea
cg16586023	-0.0473862	0.775274	0.823005	0.0436808	0.0269457	2.00397e-05	0.0194382	chr19	3002438	TLE2;TLE2;TLE2	Body;Body;Body	N_Shelf
cg16530881	-0.0473514	0.324864	0.374102	0.0204093	0.0356555	5.93913e-05	0.0301973	chr17	38708399			OpenSea
cg16526120	-0.0473392	0.584937	0.63234	0.0361611	0.0334676	9.62978e-05	0.0364396	chr4	78774513			OpenSea
cg06873579	-0.0472943	0.579867	0.628962	0.0397833	0.0318205	3.66697e-05	0.0249889	chr15	81845611			OpenSea
cg23838249	-0.0472854	0.598842	0.645617	0.0491602	0.0300089	3.80856e-05	0.025338	chr5	133523897			OpenSea
cg17914408	-0.0472423	0.399167	0.447068	0.0492634	0.034151	0.000179219	0.0448739	chr1	213783750			OpenSea
cg03037114	-0.0472086	0.409901	0.457175	0.0288809	0.0289212	3.51393e-06	0.00897849	chr1	32405564			S_Shore
cg17760295	-0.0471901	0.319627	0.367801	0.0427697	0.0370208	0.000212533	0.0476888	chr6	131571563	AKAP7;AKAP7;AKAP7;AKAP7;AKAP7	5'UTR;5'UTR;1stExon;1stExon;Body	OpenSea
cg23360019	-0.0471842	0.722764	0.769986	0.0396519	0.0321503	8.26569e-05	0.0342516	chr6	10073684			OpenSea
cg16459981	-0.0471523	0.373717	0.4194	0.041984	0.0333282	5.97545e-05	0.0302306	chr2	169630660	CERS6;CERS6;CERS6-AS1;CERS6-AS1	3'UTR;3'UTR;Body;Body	OpenSea
cg16905100	-0.047119	0.115365	0.160124	0.0564844	0.0444355	0.000235465	0.0499511	chr3	72149974			OpenSea
cg27576485	-0.0471128	0.685711	0.731491	0.0468078	0.0340987	8.09136e-05	0.0340072	chr17	40558063	PTRF	Body	Island
cg26431343	-0.0470824	0.469119	0.515131	0.0303125	0.0372009	0.000158611	0.0429525	chr22	32808764	C22orf28	TSS1500	S_Shore
cg25205423	-0.0470741	0.642142	0.68956	0.0362217	0.035763	0.000181232	0.0450625	chr11	66433116	RBM4B;RBM4;RBM4B	3'UTR;Body;Body	OpenSea
cg21763405	-0.0470739	0.785651	0.833674	0.0344243	0.0350434	0.000128602	0.0401064	chr6	163276038	PACRG;PACRG;PACRG	Body;Body;Body	OpenSea
cg08400210	-0.0470554	0.144114	0.191805	0.0293371	0.0398112	0.000176194	0.0445808	chr6	89908154	GABRR1	Body	OpenSea
cg05721070	-0.0470476	0.434605	0.482499	0.0313159	0.0264724	7.99378e-07	0.0045726	chr2	97345841	FER1L5	Body	OpenSea
cg07688972	-0.0470434	0.536228	0.583924	0.037658	0.0322848	4.44919e-05	0.027118	chr11	14441233			OpenSea
cg16174633	-0.0470413	0.580392	0.626707	0.0444361	0.0330006	0.000157886	0.0429525	chr17	57612068			OpenSea
cg07866131	-0.04701	0.280318	0.327591	0.0211189	0.0314441	4.90454e-06	0.0105777	chr15	41850280	TYRO3	TSS1500	N_Shore
cg26059418	-0.0470013	0.325386	0.372507	0.0282279	0.0264976	9.84707e-07	0.00499807	chr12	24991545	BCAT1;BCAT1;BCAT1;BCAT1;BCAT1	Body;Body;Body;Body;Body	OpenSea
cg11636505	-0.0469918	0.617608	0.664423	0.0320529	0.0278126	9.60265e-06	0.0144761	chr9	91791189	SHC3	Body	N_Shore
cg25507845	-0.0469837	0.599874	0.64717	0.0344407	0.0299816	2.8526e-05	0.0227358	chr5	149635694	CAMK2A;CAMK2A	Body;Body	OpenSea
cg15930703	-0.0469735	0.348025	0.39559	0.0311466	0.0310872	9.63793e-06	0.0144761	chr2	225775142	DOCK10	Body	OpenSea
cg27243685	-0.0469468	0.722451	0.768859	0.0475362	0.0330713	0.00013016	0.040331	chr21	43642366	ABCG1;ABCG1;ABCG1;ABCG1;ABCG1;ABCG1	Body;Body;5'UTR;Body;Body;Body	S_Shelf
cg06514399	-0.0469412	0.615687	0.663083	0.0268372	0.0298989	2.86386e-05	0.0227365	chr1	86037681	DDAH1	5'UTR	OpenSea
cg05334416	-0.0468916	0.415252	0.464562	0.0454571	0.0332863	5.97665e-05	0.0302306	chr15	37338491	MEIS2;MEIS2;MEIS2;MEIS2;MEIS2;MEIS2;MEIS2	Body;Body;Body;Body;Body;Body;Body	OpenSea
cg14846049	-0.0468853	0.552741	0.600474	0.0401052	0.0359696	0.000169167	0.0439885	chr1	95063517			OpenSea
cg12338800	-0.0468499	0.223967	0.270795	0.0334976	0.0344046	4.60622e-05	0.0275711	chr22	36357816	RBFOX2;RBFOX2	Body;Body	OpenSea
cg03232465	-0.0467795	0.379983	0.428176	0.0348271	0.0364061	0.000132688	0.0406093	chr19	17610785	SLC27A1	Body	N_Shore
cg23778422	-0.0467548	0.1931	0.240507	0.025479	0.0347771	1.67491e-05	0.018296	chr14	72053177	SIPA1L1;SIPA1L1;SIPA1L1;SIPA1L1;SIPA1L1	TSS1500;1stExon;5'UTR;5'UTR;5'UTR	OpenSea
cg22872376	-0.0467348	0.205998	0.252226	0.0348722	0.0354869	4.06115e-05	0.0261804	chr15	23893742	MAGEL2	TSS1500	OpenSea
cg09959420	-0.0467341	0.600598	0.647866	0.023712	0.0257939	5.50402e-07	0.00381254	chr10	123495675			OpenSea
cg02443967	-0.0467048	0.577418	0.624131	0.0367477	0.0363554	0.000204771	0.0469693	chr10	98129902	TLL2	Body	OpenSea
cg20013057	-0.0466726	0.583562	0.631408	0.0254072	0.0358533	0.000101838	0.0371606	chr2	110367367	SEPT10;SEPT10;SEPT10	Body;Body;Body	N_Shelf
cg24073352	-0.0466662	0.575901	0.619719	0.0531517	0.0348404	0.000102307	0.0372291	chr19	11537279	CCDC151	Body	S_Shelf
cg26504229	-0.0466342	0.523829	0.569718	0.0274572	0.0292208	5.66953e-06	0.0112232	chr21	45149038	PDXK	Body	Island
cg16139963	-0.0466301	0.533555	0.580977	0.0262866	0.0328717	3.10566e-05	0.0237474	chr19	33181245			N_Shore
cg03177642	-0.0465929	0.545975	0.590183	0.0403968	0.0370939	0.000190234	0.0456981	chr1	21678970			OpenSea
cg05866987	-0.0465918	0.674966	0.72134	0.0367169	0.0335336	0.000109708	0.0380757	chr12	79356054	SYT1;SYT1;SYT1	5'UTR;5'UTR;5'UTR	OpenSea
cg10069101	-0.046569	0.567223	0.613691	0.0390182	0.0304013	2.59379e-05	0.0221267	chr1	44583973	KLF17	TSS1500	OpenSea
cg23890383	-0.0465347	0.646376	0.692559	0.0330197	0.0300421	2.01598e-05	0.0194802	chr3	45913499	LZTFL1;LZTFL1	5'UTR;Body	OpenSea
cg13240962	-0.046512	0.577871	0.624231	0.0211385	0.0338086	8.23929e-05	0.0342516	chr1	216467049	USH2A;USH2A	Body;Body	OpenSea
cg05711212	-0.046507	0.183273	0.229125	0.00872949	0.0400301	9.35628e-05	0.0360654	chr8	13104574	DLC1	Body	OpenSea
cg22324198	-0.046507	0.439531	0.48658	0.0290509	0.0322774	2.89669e-05	0.0228112	chr15	48009147	SEMA6D	5'UTR	N_Shore
cg14128579	-0.0465039	0.367975	0.415068	0.0275009	0.0301876	8.77522e-06	0.0138889	chr2	12843137			OpenSea
cg11781069	-0.0464563	0.578034	0.624939	0.0310136	0.0299281	2.20359e-05	0.0204497	chr10	90823399	MIR4679-2	TSS1500	OpenSea
cg11288686	-0.0464563	0.669437	0.716566	0.0346829	0.0348458	0.000117766	0.0387596	chr12	29735807	TMTC1	Body	OpenSea
cg13102045	-0.0464017	0.342131	0.391394	0.0363051	0.0372046	5.90894e-05	0.0301514	chr12	130765060			OpenSea
cg00122406	-0.0463655	0.699998	0.746873	0.0449407	0.0244483	4.25349e-06	0.00974465	chr8	26431736			N_Shelf
cg14944269	-0.0463161	0.520449	0.566597	0.0278661	0.0282215	4.16482e-06	0.00969237	chr14	65439602	RAB15	TSS1500	S_Shore
cg13228884	-0.0462983	0.351092	0.39606	0.0422261	0.0366117	0.000150737	0.042148	chr3	127793383	RUVBL1-AS1	TSS1500	N_Shore
cg02198658	-0.0462949	0.34549	0.391808	0.0352059	0.0355327	0.000123436	0.0394133	chr5	118722589	TNFAIP8;TNFAIP8;TNFAIP8;TNFAIP8;TNFAIP8;TNFAIP8	Body;Body;Body;5'UTR;5'UTR;Body	OpenSea
cg08890678	-0.0462935	0.483649	0.529274	0.0407196	0.0321564	5.72601e-05	0.0296775	chr20	13800721			OpenSea
cg05208644	-0.0462771	0.834415	0.879843	0.0177076	0.0263766	4.16254e-06	0.00969237	chr1	99130375	SNX7;SNX7;SNX7	Body;Body;Body	S_Shelf
cg23393544	-0.0462655	0.350854	0.396761	0.0287704	0.0264697	1.30393e-06	0.0058037	chr11	14561830	PSMA1	Body	OpenSea
cg06810143	-0.0462556	0.546555	0.592258	0.0243889	0.0293919	9.97356e-06	0.01475	chr10	100060032			OpenSea
cg09373825	-0.0462523	0.55413	0.601559	0.0433463	0.0332988	9.40966e-05	0.0360692	chr18	33198928			OpenSea
cg04732087	-0.0462453	0.493373	0.541475	0.0287523	0.0312661	2.29341e-05	0.0208061	chr1	240760677	GREM2;MIR1273E	5'UTR;Body	OpenSea
cg15546412	-0.046233	0.52665	0.572063	0.0219099	0.0361537	0.000143719	0.0415934	chr4	159985919			OpenSea
cg06480733	-0.0462141	0.505419	0.552864	0.0173097	0.0271611	5.43469e-06	0.0110882	chr17	39368995			OpenSea
cg05576245	-0.0462066	0.547898	0.594739	0.0349489	0.0356636	0.000145328	0.0417129	chr7	138719784	ZC3HAV1L	Body	N_Shore
cg01981765	-0.04618	0.550472	0.596938	0.0278781	0.0308557	2.62327e-05	0.0221915	chr7	139167074	KLRG2	Body	N_Shore
cg14791398	-0.0461796	0.597952	0.645952	0.036858	0.0367881	0.00016019	0.0431232	chr3	18462444	SATB1;SATB1;SATB1	Body;Body;Body	N_Shelf
cg25139649	-0.0461228	0.603328	0.650146	0.030442	0.0307932	4.90937e-05	0.0280091	chr1	2165579	SKI	Body	OpenSea
cg11754402	-0.0461215	0.267211	0.314577	0.0387328	0.0377719	0.000156149	0.0427418	chr1	147012719	BCL9	TSS1500	OpenSea
cg23525680	-0.0461205	0.341133	0.386888	0.0327836	0.0272948	3.45587e-06	0.00896366	chr1	201248640			N_Shelf
cg23435671	-0.0460975	0.472542	0.519301	0.0234176	0.0309217	7.10051e-05	0.0322679	chr8	29211078			S_Shore
cg20028981	-0.0460915	0.575737	0.620989	0.0260942	0.0339439	0.000135998	0.0409373	chr6	26028094	HIST1H4B	TSS1500	S_Shore
cg19677479	-0.0460831	0.657007	0.702277	0.0335756	0.0260624	3.63246e-06	0.00910096	chr20	61503787			OpenSea
cg20520267	-0.0460411	0.405227	0.450692	0.0312726	0.0355172	0.000110917	0.0380757	chr3	8724980			OpenSea
cg19742089	-0.0460153	0.455758	0.503442	0.0337501	0.0355934	0.00012418	0.0395858	chr12	11698534			OpenSea
cg10725937	-0.0460111	0.588994	0.635187	0.0174541	0.0287423	1.63552e-05	0.0181557	chr6	41130978	TREM2	TSS200	OpenSea
cg10311700	-0.0460014	0.153526	0.199686	0.0349245	0.0320438	8.97221e-06	0.0140871	chr1	116270777	CASQ2	Body	OpenSea
cg18983174	-0.0459712	0.684769	0.731463	0.0207252	0.0273655	2.94498e-06	0.0084006	chr7	135650669	LUZP6;MTPN	5'UTR;Body	OpenSea
cg12937391	-0.0459303	0.691547	0.736956	0.0302176	0.0328702	9.38931e-05	0.0360654	chr7	29900403	WIPF3	Body	OpenSea
cg22177286	-0.0458786	0.444877	0.490778	0.0322664	0.0298828	1.43106e-05	0.0174087	chr2	231728967	ITM2C;ITM2C;ITM2C	TSS1500;TSS1500;TSS1500	N_Shore
cg09208651	-0.045877	0.245718	0.292893	0.0266027	0.0345191	5.30189e-05	0.0286742	chr1	64709442	UBE2U	Body	OpenSea
cg07999476	-0.0458655	0.243592	0.289721	0.0325392	0.0295169	5.86203e-06	0.0113808	chr2	55509943	PRORSD1P	Body	S_Shore
cg23714541	-0.0457964	0.0555602	0.0988153	0.0471749	0.0522444	0.000156429	0.0427786	chr1	72749581	NEGR1	TSS1500	Island
cg09290723	-0.045776	0.503188	0.549455	0.028194	0.0316064	6.43251e-05	0.0310779	chr12	1619360			OpenSea
cg25064958	-0.0457477	0.381634	0.428011	0.0389321	0.0361234	0.000202104	0.0468484	chr4	25029699	LGI2	Body	N_Shelf
cg07664057	-0.0457278	0.513333	0.560135	0.0268605	0.0286744	1.44965e-05	0.0175985	chr10	106013534	GSTO1;GSTO1;GSTO1	TSS1500;TSS1500;TSS1500	N_Shore
cg16440629	-0.0456749	0.0828212	0.128703	0.0307615	0.0322221	1.98121e-06	0.00726834	chr17	44896147	WNT3	TSS200	Island
cg25531074	-0.0456675	0.27598	0.321221	0.0344573	0.0326036	2.9674e-05	0.0229842	chr3	33677694	CLASP2;CLASP2	Body;Body	OpenSea
cg01289103	-0.0456668	0.19423	0.240941	0.0276914	0.0350109	4.01075e-05	0.0260646	chr17	38821277	KRT222	1stExon	OpenSea
cg10474597	-0.0456581	0.27217	0.317648	0.0274165	0.0315804	3.32371e-05	0.0242775	chr13	51917676	SERPINE3	Body	OpenSea
cg21828923	-0.0456248	0.441456	0.486817	0.0309667	0.0312869	3.46375e-05	0.0245267	chr6	140076731			OpenSea
cg09257474	-0.0456114	0.692957	0.74037	0.0214793	0.024328	2.89362e-07	0.00288265	chr4	123693755			OpenSea
cg06136451	-0.0456	0.470413	0.515876	0.0341906	0.0288627	1.1479e-05	0.0158163	chr15	94110091			OpenSea
cg21795549	-0.0455818	0.674192	0.721316	0.0267627	0.0378369	0.000212493	0.0476888	chr5	138486473	SIL1;SIL1	5'UTR;5'UTR	OpenSea
cg15235998	-0.0455719	0.524601	0.57086	0.0259112	0.0354956	0.000120041	0.0390703	chr17	76417599	PGS1;PGS1;PGS1;PGS1	3'UTR;Body;Body;Body	N_Shelf
cg21045306	-0.0455483	0.233226	0.27845	0.0232172	0.0330672	2.82971e-05	0.0226929	chr12	57637925	STAC3	Body	S_Shore
cg26814703	-0.0455418	0.411995	0.458125	0.0385244	0.0230418	6.45164e-07	0.00390767	chr13	31019673			N_Shore
cg22111113	-0.0455334	0.616681	0.662269	0.0298604	0.0278266	6.44211e-06	0.0118832	chr20	57956384			OpenSea
cg12824423	-0.0454871	0.334671	0.379597	0.0420749	0.0352133	0.000147011	0.0417746	chr1	32532462			OpenSea
cg08633584	-0.0454812	0.480003	0.527136	0.0367788	0.0272646	5.60109e-06	0.0112202	chr19	8488327	MARCH2;MARCH2;MARCH2	Body;Body;Body	OpenSea
cg08804892	-0.0454347	0.138288	0.184697	0.0237355	0.0322098	5.71855e-06	0.0112232	chr3	42201374	TRAK1;TRAK1	TSS1500;Body	OpenSea
cg17767484	-0.0454101	0.524863	0.572123	0.0233993	0.0336337	5.60105e-05	0.0293419	chr6	36238230	PNPLA1;PNPLA1;PNPLA1	5'UTR;5'UTR;TSS200	OpenSea
cg25791990	-0.0453979	0.232451	0.278261	0.0184983	0.0269446	4.36388e-07	0.00342583	chr12	47268492			OpenSea
cg20746735	-0.0453858	0.458826	0.502236	0.036863	0.0335385	4.73969e-05	0.0277463	chr1	159977842			OpenSea
cg27161809	-0.0453833	0.711653	0.755864	0.0319169	0.0315618	0.000122991	0.0394133	chr10	90889872			OpenSea
cg25465322	-0.0453819	0.052009	0.0969147	0.0170974	0.0362198	2.5545e-06	0.00817413	chr19	44860658	ZFP112;ZFP112	5'UTR;5'UTR	Island
cg16396844	-0.0453773	0.700576	0.745235	0.0345006	0.0325885	9.77887e-05	0.0366493	chr8	56657649	TMEM68;TMEM68;TMEM68	Body;Body;Body	OpenSea
cg18810342	-0.0453412	0.348563	0.394376	0.0313661	0.0317973	5.22127e-05	0.028546	chr3	5019075			N_Shore
cg16552822	-0.0453034	0.633434	0.679304	0.0383555	0.0247667	5.70184e-06	0.0112232	chr1	19278734	IFFO2	Body	N_Shelf
cg01245802	-0.0452592	0.527402	0.572186	0.034501	0.0270111	4.62974e-06	0.0102478	chr6	52036399			OpenSea
cg06005911	-0.0452119	0.835968	0.881185	0.0326881	0.0331952	0.000218035	0.0483522	chr10	22622123			N_Shore
cg22049769	-0.0452016	0.82457	0.870995	0.0403322	0.0291434	6.32582e-05	0.0308066	chr1	168466077	LOC101928565	TSS1500	OpenSea
cg24109808	-0.0451639	0.452655	0.497972	0.0260994	0.0275316	7.33043e-06	0.0126199	chr3	108914880			OpenSea
cg23261107	-0.0451465	0.232139	0.277504	0.0270523	0.0357784	0.000137943	0.0412486	chr7	22602895			OpenSea
cg21371454	-0.0451058	0.664516	0.710492	0.0313898	0.0337259	0.000101815	0.0371606	chr1	96402821			OpenSea
cg14484690	-0.0450884	0.268791	0.314008	0.0280547	0.0320005	3.69799e-05	0.0250603	chr6	135989077	LINC00271	Body	OpenSea
cg20770573	-0.045088	0.519503	0.565239	0.0303847	0.0282243	7.90789e-06	0.0132795	chr20	48307717	B4GALT5	Body	OpenSea
cg20365054	-0.0450878	0.6448	0.68957	0.0392843	0.0317764	0.000235484	0.0499511	chr1	245380063	KIF26B	Body	OpenSea
cg23568976	-0.0450872	0.0874393	0.132279	0.0228134	0.0218891	1.18897e-10	6.28754e-05	chr15	93779834			OpenSea
cg05349042	-0.0450827	0.198594	0.245707	0.0182301	0.0337858	6.86059e-06	0.0122152	chr1	147013020	BCL9	TSS200	OpenSea
cg20470923	-0.045078	0.670665	0.716331	0.0396992	0.0327912	0.00017576	0.0445659	chr12	25284549	CASC1;CASC1;CASC1;CASC1;CASC1	Body;Body;Body;Body;Body	OpenSea
cg18556631	-0.0450359	0.40508	0.449231	0.0410649	0.0343146	0.000114965	0.0385474	chr6	9979130			OpenSea
cg07320333	-0.0450257	0.581992	0.627296	0.0224367	0.0350108	0.000148329	0.0418864	chr10	98595731	LCOR;LCOR;LCOR	5'UTR;5'UTR;5'UTR	S_Shelf
cg06968405	-0.0449742	0.3938	0.438303	0.0348666	0.0331158	8.93306e-05	0.0354422	chr1	246150053	SMYD3;SMYD3	Body;Body	OpenSea
cg13522882	-0.0449369	0.526055	0.572832	0.0387393	0.0329392	9.82981e-05	0.0367457	chr2	102316496	MAP4K4;MAP4K4;MAP4K4	Body;Body;Body	S_Shelf
cg11039694	-0.0448906	0.507824	0.552905	0.0172908	0.0310154	3.32561e-05	0.0242775	chr3	50304941	SEMA3B;SEMA3B	TSS200;TSS200	OpenSea
cg18107235	-0.0448864	0.65943	0.708105	0.0421937	0.0357521	8.38368e-05	0.0345393	chr11	14156722	SPON1	Body	OpenSea
cg18414021	-0.0448826	0.543033	0.590174	0.0364799	0.0326871	4.17536e-05	0.0264341	chr14	100069535	CCDC85C	1stExon	Island
cg09103073	-0.0448758	0.791364	0.835253	0.031204	0.0328353	0.000170116	0.0440656	chr17	39019724	KRT12	Body	Island
cg25338563	-0.0448544	0.0800544	0.125825	0.0349974	0.0370931	3.68813e-05	0.0250505	chr8	103669495			S_Shore
cg12993990	-0.0448362	0.567414	0.611986	0.0165464	0.0276937	1.38526e-05	0.0173905	chr1	224023540	TP53BP2;TP53BP2	Body;5'UTR	OpenSea
cg21320081	-0.0448065	0.560467	0.606435	0.044953	0.0328735	0.000148302	0.0418864	chr6	122381295			OpenSea
cg26528623	-0.0447828	0.228102	0.274422	0.0398927	0.0357339	0.000110178	0.0380757	chr10	97051102	PDLIM1	TSS200	Island
cg14058568	-0.0447524	0.766292	0.81212	0.0388458	0.0326713	0.000120488	0.0390986	chr2	58955371	LINC01122	Body	OpenSea
cg02369906	-0.0447519	0.491329	0.535969	0.0341453	0.0291543	1.61534e-05	0.0181322	chr12	46002117			OpenSea
cg20952257	-0.044711	0.558786	0.604625	0.0204269	0.0292816	1.609e-05	0.0181322	chr5	171074407			OpenSea
cg08507588	-0.0446945	0.464372	0.50976	0.0269341	0.0280994	4.82923e-06	0.0105142	chr10	34811591	PARD3;PARD3;PARD3;PARD3;PARD3;PARD3;PARD3;PARD3;PARD3;PARD3;PARD3	Body;Body;Body;Body;Body;Body;Body;Body;Body;Body;Body	OpenSea
cg04332619	-0.0446785	0.160524	0.20545	0.0306735	0.031492	1.57484e-05	0.0181322	chr16	8806966	ABAT;ABAT;ABAT	5'UTR;1stExon;5'UTR	OpenSea
cg00126034	-0.0446658	0.129891	0.175128	0.0333634	0.0308038	6.9833e-06	0.0122949	chr17	44896162	WNT3	TSS200	Island
cg06802097	-0.0446459	0.601188	0.646721	0.0502457	0.0323603	0.000188822	0.0456636	chr1	237345250	RYR2	Body	OpenSea
cg16611220	-0.0446153	0.160838	0.205357	0.0340356	0.0248968	1.57976e-07	0.0022146	chr6	52926964	ICK;ICK	TSS1500;TSS1500	S_Shore
cg14154527	-0.0445983	0.80277	0.847943	0.0673851	0.0242847	6.96719e-05	0.0320239	chr7	3918857	SDK1	Body	OpenSea
cg04998379	-0.0445926	0.325722	0.372173	0.0334569	0.0350073	6.85438e-05	0.0318481	chr4	129491708			OpenSea
cg22395802	-0.0445805	0.744026	0.787924	0.0818942	0.0197481	8.66858e-05	0.0350176	chr14	102250065	PPP2R5C;PPP2R5C	Body;Body	S_Shore
cg14393384	-0.0445795	0.71158	0.754993	0.0313	0.0296884	8.00428e-05	0.0339048	chr7	155149319			OpenSea
cg05709468	-0.0445228	0.647803	0.691999	0.0293483	0.0314954	0.000126317	0.0398782	chr18	21794764	OSBPL1A;OSBPL1A	Body;Body	OpenSea
cg23642632	-0.0445192	0.402071	0.445907	0.0299503	0.0290846	1.42551e-05	0.0173937	chr2	183903927	NCKAP1;NCKAP1	TSS1500;TSS1500	S_Shore
cg06023345	-0.0445024	0.396875	0.442684	0.037862	0.0331994	0.000122508	0.0394133	chr8	127568650	FAM84B	3'UTR	N_Shore
cg02841802	-0.0444929	0.745385	0.789311	0.0294176	0.0303907	4.8584e-05	0.0278613	chr15	35458013			OpenSea
cg11611600	-0.0444661	0.057124	0.10014	0.0229114	0.0347253	4.36554e-06	0.00992413	chr15	84323154	ADAMTSL3	5'UTR	Island
cg26266840	-0.0444589	0.333188	0.37946	0.027467	0.0371617	0.000160864	0.0431694	chr15	60927947	RORA	Body	OpenSea
cg14008146	-0.0444583	0.595775	0.640078	0.0335152	0.033951	0.000167108	0.0436904	chr1	86354920	COL24A1	Body	OpenSea
cg08879559	-0.0444507	0.0883657	0.133335	0.0251965	0.0361866	3.1507e-05	0.0238748	chr5	151066486	SPARC;SPARC	1stExon;5'UTR	OpenSea
cg04721825	-0.0444194	0.591284	0.63554	0.0362998	0.0339751	0.000204647	0.0469693	chr17	64464487	PRKCA	Body	OpenSea
cg12233463	-0.04441	0.268456	0.313742	0.0171474	0.0300544	1.31158e-05	0.0170819	chr15	81679567			OpenSea
cg05447336	-0.0444063	0.550427	0.596013	0.0314573	0.0336044	0.000151986	0.0422335	chr1	39733810	MACF1	Body	OpenSea
cg11796910	-0.0443886	0.833267	0.877735	0.0305371	0.0316922	0.000136763	0.0410626	chr2	11475299	ROCK2	Body	OpenSea
cg22954703	-0.0443684	0.204959	0.250656	0.0265216	0.0380592	0.000204215	0.0469693	chr4	980640	IDUA;SLC26A1	TSS200;Body	Island
cg18090390	-0.0443223	0.838665	0.884085	0.0323747	0.0197576	5.96961e-08	0.0013562	chr1	56880606			OpenSea
cg10799510	-0.0442796	0.438949	0.483238	0.0305944	0.0327366	0.00017361	0.0443546	chr1	201236058			OpenSea
cg22070243	-0.0442676	0.153507	0.197417	0.0408311	0.0369471	0.000117447	0.0387596	chr2	172378774	CYBRD1;CYBRD1	TSS200;TSS200	N_Shore
cg02757100	-0.0442348	0.766522	0.811514	0.019231	0.0268586	8.38328e-06	0.0136098	chr12	54670786	CBX5	5'UTR	N_Shelf
cg21824243	-0.0442229	0.604463	0.648673	0.0182806	0.0267524	2.85729e-06	0.00832962	chr8	60513879			OpenSea
cg20195067	-0.0441711	0.207504	0.250531	0.0437458	0.0353871	0.00015343	0.0424158	chr17	56756507	TEX14;TEX14;TEX14	5'UTR;5'UTR;5'UTR	OpenSea
cg23883019	-0.0441677	0.353453	0.397887	0.0423328	0.0339546	0.000193843	0.0460391	chr3	178253610	KCNMB2;KCNMB2-AS1;KCNMB2-AS1	TSS1500;Body;Body	OpenSea
cg11366363	-0.0441644	0.655738	0.700282	0.0303386	0.0268766	9.38137e-06	0.0143843	chr13	51641069	GUCY1B2	TSS1500	OpenSea
cg25746467	-0.0441592	0.436838	0.481489	0.052628	0.0299626	0.000112014	0.0382237	chr1	47644300	LINC00853	TSS1500	OpenSea
cg25991569	-0.0441584	0.309384	0.353659	0.034237	0.0268361	4.9242e-06	0.0105813	chr13	35324682			OpenSea
cg01516645	-0.0440853	0.482318	0.52611	0.0436093	0.0291166	5.82106e-05	0.0299069	chr1	28471495			OpenSea
cg26490238	-0.0440849	0.320742	0.366581	0.0328932	0.0344834	0.00010018	0.0369348	chr8	142140493	DENND3	5'UTR	S_Shore
cg08714967	-0.0440846	0.486231	0.530237	0.0218333	0.0334199	0.000161654	0.0432259	chr3	80582875			OpenSea
cg05484949	-0.0440841	0.617663	0.663988	0.0202848	0.0328425	5.4819e-05	0.0292359	chr17	38708465			OpenSea
cg06793679	-0.0440626	0.737173	0.78108	0.0225117	0.0243525	1.3599e-06	0.0058037	chr14	103054085			N_Shelf
cg26314528	-0.0440215	0.22489	0.26896	0.030353	0.0265069	1.35025e-06	0.0058037	chr5	163344802			OpenSea
cg13545874	-0.0440031	0.546819	0.592628	0.0385487	0.0319632	7.35709e-05	0.0326675	chr17	72984872	CDR2L	Body	S_Shore
cg12756718	-0.043982	0.577036	0.621522	0.0603597	0.0268905	6.8612e-05	0.0318481	chr4	2047292			N_Shore
cg22475946	-0.0439539	0.272117	0.317542	0.0251375	0.0337364	8.43104e-05	0.0346021	chr17	39421001	KRTAP9-6	TSS1500	OpenSea
cg19843891	-0.0439529	0.46197	0.506325	0.0191015	0.0321419	7.14257e-05	0.0323302	chr8	48675647			N_Shore
cg19128463	-0.043949	0.708574	0.753212	0.0302337	0.0311848	0.00010845	0.0380757	chr9	139715736	RABL6;RABL6;RABL6	Body;Body;Body	Island
cg15802887	-0.0439237	0.187093	0.232187	0.021052	0.0367716	0.000114628	0.0385066	chr1	32420496			OpenSea
cg14065857	-0.0438831	0.552684	0.597936	0.0419131	0.0300586	0.000119075	0.0389928	chr2	33436054	LTBP1;LTBP1;LTBP1;LTBP1;LTBP1	Body;Body;Body;Body;Body	OpenSea
cg20233988	-0.0438626	0.421368	0.467082	0.0302474	0.0360945	0.000202934	0.0469483	chr8	63945368	GGH	Body	OpenSea
cg02614692	-0.0438328	0.425815	0.469763	0.0343179	0.0325252	0.000193029	0.0459779	chr4	10262707			OpenSea
cg24880222	-0.0438243	0.797278	0.841344	0.0438042	0.0296394	0.000144727	0.0416688	chr15	50541536	HDC	Body	OpenSea
cg13677577	-0.0437028	0.827306	0.86984	0.0268923	0.0242663	1.43775e-06	0.00591972	chr5	150911349	FAT2	Body	Island
cg27245960	-0.0436279	0.786003	0.829438	0.0531849	0.0244903	1.78485e-05	0.0186955	chr22	23829806	LOC388882	TSS1500	OpenSea
cg00905576	-0.0436263	0.392443	0.435808	0.0406665	0.0285711	2.52817e-05	0.0219717	chr7	114999775			OpenSea
cg16674006	-0.0436205	0.443956	0.488359	0.0311552	0.0332879	0.000146312	0.0417168	chr14	80682663	DIO2;DIO2-AS1	5'UTR;Body	OpenSea
cg05145585	-0.0436087	0.356463	0.399834	0.0381907	0.0340639	0.000171841	0.0443368	chr1	78021977	AK5;AK5	Body;Body	OpenSea
cg02742809	-0.0435964	0.654953	0.69845	0.0426678	0.0315638	0.000216995	0.0483035	chr2	234390332	USP40	Body	OpenSea
cg12011907	-0.0435717	0.758069	0.802024	0.0767667	0.0180075	3.75778e-05	0.0251422	chr11	93430884	CEP295	Body	OpenSea
cg25286333	-0.0435677	0.284777	0.327877	0.0382877	0.033068	0.0001621	0.0432611	chr1	6269448	RNF207	Body	Island
cg03461704	-0.0435443	0.861123	0.904836	0.0262097	0.0288154	7.95013e-05	0.0338415	chr1	205818484	PM20D1	Body	N_Shore
cg25150878	-0.0435374	0.555624	0.600634	0.0248094	0.0292992	1.40476e-05	0.0173937	chr3	13520921	HDAC11;HDAC11	TSS1500;TSS1500	Island
cg03652327	-0.0435138	0.226086	0.270638	0.0266696	0.0369829	0.000212176	0.0476839	chr16	19305727	CLEC19A	Body	OpenSea
cg14435796	-0.0434978	0.392036	0.436641	0.0168672	0.0285272	6.8671e-06	0.0122152	chr5	55529207	ANKRD55	TSS200	OpenSea
cg08869846	-0.043491	0.74858	0.790363	0.0353637	0.0266452	4.83939e-06	0.0105142	chr3	148939743	CP;CP;CP	1stExon;5'UTR;Body	OpenSea
cg26361092	-0.0434793	0.59217	0.636588	0.0331004	0.0323109	0.000218574	0.048395	chr2	100759889	AFF3	TSS1500	OpenSea
cg12367009	-0.043476	0.76443	0.80816	0.0295401	0.0293919	0.000106619	0.0377481	chr18	55673626			OpenSea
cg17853378	-0.0434733	0.346824	0.390647	0.0304468	0.0345923	0.000182738	0.0451436	chr2	213224302	ERBB4;ERBB4	Body;Body	OpenSea
cg24863823	-0.0434533	0.689057	0.732335	0.0549394	0.0218693	8.58428e-06	0.0136602	chr1	5551570			OpenSea
cg07811261	-0.0434531	0.402196	0.446199	0.0257418	0.0300348	3.89319e-05	0.0256478	chr16	73116575			OpenSea
cg17938867	-0.0434491	0.670216	0.713245	0.0278722	0.0285891	1.88913e-05	0.0188842	chr1	109418898	GPSM2	TSS1500	N_Shore
cg17475733	-0.0434423	0.823211	0.866568	0.0375643	0.0289605	7.14783e-05	0.0323302	chr1	96830030			OpenSea
cg12579212	-0.0434125	0.473221	0.516806	0.0327375	0.0320343	0.000202397	0.046861	chr3	46448868	CCRL2;CCRL2;CCRL2	5'UTR;1stExon;TSS200	OpenSea
cg24964368	-0.0434091	0.684924	0.729134	0.0227563	0.0346018	0.000230039	0.0494171	chr19	52264413	FPR2	TSS200	OpenSea
cg14343446	-0.043365	0.2934	0.335392	0.0346171	0.0342434	0.000178851	0.0448529	chr6	126210642	NCOA7;NCOA7;NCOA7;NCOA7;NCOA7	Body;Body;Body;Body;Body	OpenSea
cg10404278	-0.0433612	0.523555	0.567031	0.0286756	0.0316068	0.000106184	0.0376981	chr1	15499480	TMEM51;TMEM51;TMEM51;TMEM51;C1orf195;C1orf195	5'UTR;5'UTR;5'UTR;5'UTR;TSS1500;TSS1500	OpenSea
cg06709143	-0.0433038	0.64397	0.68741	0.0283341	0.0316711	0.000135349	0.0408748	chr1	200653435	LOC101929224	Body	OpenSea
cg08394239	-0.0433021	0.372561	0.416542	0.0322553	0.0358204	0.000235629	0.0499511	chr18	28743131	DSC1;DSC1	TSS1500;TSS1500	OpenSea
cg06554062	-0.0432982	0.195548	0.240723	0.0232388	0.0258495	1.0688e-07	0.0017837	chr19	19517612	GATAD2A	5'UTR	S_Shore
cg14994032	-0.0432774	0.512086	0.556265	0.021481	0.0344982	0.000183188	0.0451436	chr1	192500435			OpenSea
cg15388885	-0.0432635	0.610909	0.653851	0.0278279	0.0333131	0.000196384	0.0462695	chr7	139165865	KLRG2	Body	N_Shore
cg16007497	-0.0432193	0.445772	0.490408	0.0150167	0.0316712	7.18678e-05	0.0324248	chr4	74713356	PPBPL1	TSS1500	OpenSea
cg14817761	-0.0432152	0.26618	0.309123	0.0245766	0.0257987	1.27641e-06	0.0058037	chr2	70599018			OpenSea
cg09653816	-0.0431999	0.696303	0.740571	0.0340028	0.0317111	0.000123342	0.0394133	chr6	37888638	ZFAND3	Body	OpenSea
cg11156416	-0.0431674	0.425754	0.47042	0.033376	0.0329237	0.000105164	0.037572	chr22	40577552	TNRC6B;TNRC6B;TNRC6B	Body;Body;Body	OpenSea
cg16413763	-0.0431309	0.721469	0.766353	0.0344915	0.0304804	0.000121595	0.0393152	chr5	16737972	MYO10	Body	OpenSea
cg21321167	-0.0431283	0.693463	0.736497	0.0306602	0.0266032	9.5297e-06	0.0144761	chr5	89686304			OpenSea
cg23922467	-0.0430909	0.863241	0.906252	0.029838	0.0293356	0.000109985	0.0380757	chr2	56420072	CCDC85A	Body	OpenSea
cg26389380	-0.0430863	0.272334	0.314318	0.0298096	0.03394	0.000104085	0.0373094	chr3	11330567	ATG7;ATG7;ATG7	5'UTR;5'UTR;5'UTR	OpenSea
cg24818916	-0.0430854	0.486486	0.529461	0.0324535	0.0308082	9.14163e-05	0.0358589	chr7	148661033			OpenSea
cg14416830	-0.0430614	0.610865	0.65406	0.0347108	0.0273804	2.78055e-05	0.0224321	chr11	46582020	AMBRA1;AMBRA1;AMBRA1;AMBRA1	5'UTR;5'UTR;5'UTR;5'UTR	OpenSea
cg20996363	-0.0430336	0.404266	0.447754	0.0296056	0.0259656	1.00458e-05	0.01475	chr2	150418989			OpenSea
cg23402541	-0.0429953	0.482447	0.524919	0.0304678	0.030491	0.000100925	0.0370501	chr10	124247146	HTRA1	Body	OpenSea
cg12854232	-0.0429184	0.670088	0.713088	0.0397074	0.0282971	5.59959e-05	0.0293419	chr2	212399544	ERBB4;ERBB4	Body;Body	OpenSea
cg04149179	-0.0429172	0.656982	0.699549	0.0308443	0.0245718	4.08049e-06	0.00968756	chr10	97149537	SORBS1;SORBS1;SORBS1;SORBS1;SORBS1;SORBS1;SORBS1	Body;Body;Body;Body;Body;Body;Body	OpenSea
cg18028993	-0.042887	0.62096	0.663972	0.026815	0.0280785	1.78576e-05	0.0186955	chr10	91043247			OpenSea
cg25839368	-0.042845	0.589983	0.633103	0.0301881	0.0292177	6.15547e-05	0.0305406	chr10	60628761			OpenSea
cg23334662	-0.042823	0.503896	0.547185	0.0428584	0.0289145	7.33395e-05	0.032665	chr2	198540518	RFTN2;RFTN2	1stExon;5'UTR	OpenSea
cg17949727	-0.0427968	0.428946	0.471597	0.0331059	0.0321007	0.000116571	0.0386564	chr1	38412684	INPP5B;INPP5B	5'UTR;1stExon	OpenSea
cg24320423	-0.0427812	0.594726	0.636499	0.0257188	0.0324256	0.000214538	0.0479924	chr5	133881192	JADE2;JADE2;JADE2;JADE2	Body;Body;Body;Body	OpenSea
cg08163175	-0.0427754	0.56454	0.60674	0.016583	0.0289588	2.90806e-05	0.0228112	chr6	138463411			OpenSea
cg20326899	-0.0427697	0.752601	0.795001	0.024476	0.0241764	1.39252e-06	0.0058037	chr1	21107219	HP1BP3	5'UTR	OpenSea
cg27456627	-0.0427682	0.285751	0.329012	0.0195609	0.0292683	1.73366e-05	0.0186141	chr6	34708295			OpenSea
cg26562772	-0.0427203	0.558055	0.600496	0.0212025	0.0299117	4.65382e-05	0.0276017	chr1	221890431	DUSP10;DUSP10;DUSP10	5'UTR;Body;5'UTR	OpenSea
cg03533472	-0.0427127	0.660409	0.704437	0.0226125	0.0315864	8.69492e-05	0.0350558	chr16	46919112	GPT2;GPT2;GPT2	Body;1stExon;5'UTR	S_Shore
cg27578825	-0.0426671	0.557666	0.600682	0.0329533	0.0261768	1.56471e-05	0.0181322	chr1	219704388			OpenSea
cg09478396	-0.0426586	0.442701	0.486021	0.0267738	0.027934	1.54013e-05	0.0180998	chr7	140339480			N_Shore
cg15334061	-0.0426495	0.652751	0.694894	0.0254455	0.0277274	2.60124e-05	0.0221267	chr7	16850336			OpenSea
cg02909765	-0.042628	0.64457	0.687861	0.0211293	0.0305096	0.000161735	0.0432259	chr1	115641325			OpenSea
cg26319745	-0.0426243	0.759034	0.802031	0.0316154	0.0300202	0.000131322	0.0405027	chr15	58708203			OpenSea
cg20066282	-0.0426228	0.774761	0.816568	0.0365412	0.0298409	0.000103822	0.0373094	chr15	43595940	TGM7	TSS1500	OpenSea
cg05868800	-0.042616	0.472295	0.516087	0.0297961	0.0285472	2.19548e-05	0.0204497	chr6	118966797	CEP85L;CEP85L;CEP85L	Body;Body;Body	OpenSea
cg15954031	-0.0426023	0.716739	0.761949	0.0380038	0.0310059	9.73446e-05	0.0365961	chr5	16738125	MYO10	Body	OpenSea
cg15785355	-0.0425562	0.401749	0.445013	0.0374216	0.0311102	0.000122803	0.0394133	chr5	58332360	PDE4D;PDE4D;PDE4D;PDE4D;PDE4D;PDE4D;PDE4D;PDE4D	Body;Body;Body;Body;Body;Body;Body;Body	N_Shelf
cg12451837	-0.0425366	0.346691	0.389308	0.0283811	0.029602	5.55502e-05	0.0292742	chr10	35119627			OpenSea
cg04924511	-0.0425348	0.664845	0.708633	0.0316542	0.0255443	3.98644e-06	0.00958015	chr3	10334731	GHRLOS;GHRL;GHRL;GHRLOS;GHRLOS;GHRL;GHRL;GHRL;GHRL;GHRL;GHRLOS;GHRL;GHRL;GHRL	Body;TSS200;TSS200;Body;Body;TSS200;TSS200;TSS200;TSS200;TSS200;Body;TSS200;TSS200;TSS200	OpenSea
cg13660180	-0.0425248	0.639273	0.683563	0.0317427	0.0276243	1.68797e-05	0.0183367	chr3	194160931	ATP13A3	Body	OpenSea
cg21385480	-0.0425074	0.605137	0.647014	0.038262	0.0300578	0.000123426	0.0394133	chr3	66454763	LRIG1	Body	OpenSea
cg03578548	-0.0424955	0.488376	0.530745	0.0341425	0.0276586	2.96825e-05	0.0229842	chr9	91267411	LOC286238	TSS1500	OpenSea
cg04414459	-0.0424854	0.516834	0.558242	0.0480146	0.0308048	0.000143381	0.0415862	chr10	27541213	LOC387646	Body	N_Shore
cg10606567	-0.0424807	0.499231	0.54111	0.0398977	0.0306118	0.000108797	0.0380757	chr1	160097481	ATP1A2	Body	OpenSea
cg15244049	-0.0424662	0.125037	0.166822	0.036983	0.0300955	2.03617e-05	0.0195645	chr6	10883376	GCM2	TSS1500	S_Shore
cg00830420	-0.042462	0.362736	0.404541	0.0339966	0.0332811	0.000209104	0.0473889	chr12	5758014	ANO2	Body	OpenSea
cg06076996	-0.0424189	0.717448	0.759569	0.0256175	0.0282722	2.61298e-05	0.0221682	chr4	165797666	APELA	TSS1500	OpenSea
cg14146815	-0.0423841	0.465663	0.50941	0.032374	0.0313059	6.987e-05	0.0320529	chr1	54619564	CDCP2	TSS1500	OpenSea
cg27475162	-0.0423728	0.389925	0.433106	0.0385042	0.0315393	0.000144957	0.0416943	chr15	47250070			OpenSea
cg06069280	-0.0423581	0.696128	0.737573	0.0166499	0.0283026	1.5437e-05	0.0181028	chr10	111815726	ADD3;ADD3;ADD3	5'UTR;5'UTR;5'UTR	OpenSea
cg11658159	-0.0423493	0.807361	0.849189	0.0421676	0.0248497	3.90305e-05	0.0256478	chr11	108370005	KDELC2	TSS1500	S_Shore
cg15897845	-0.0423121	0.372466	0.415478	0.0181489	0.0303588	5.54345e-05	0.0292742	chr1	233249314	PCNXL2	Body	OpenSea
cg06946543	-0.0422929	0.585132	0.628264	0.0263183	0.0295799	2.92844e-05	0.0228372	chr13	76377366	LMO7;LMO7	5'UTR;Body	OpenSea
cg04690342	-0.0422822	0.416711	0.460536	0.0314583	0.0322507	0.000125544	0.0397536	chr2	109636680			OpenSea
cg04935810	-0.0422394	0.406407	0.448566	0.0287618	0.0327513	0.000142396	0.0415561	chr9	128651817	PBX3;PBX3;PBX3;PBX3	Body;Body;Body;Body	OpenSea
cg02970714	-0.0422288	0.61515	0.657306	0.0320136	0.0301679	9.87276e-05	0.036759	chr3	172312575			OpenSea
cg19702675	-0.0422253	0.614059	0.656243	0.035756	0.0269639	3.01729e-05	0.0232834	chr2	171387064	MYO3B;MYO3B;MYO3B	Body;Body;Body	OpenSea
cg08374599	-0.0422047	0.45574	0.498355	0.0294957	0.031986	0.000158327	0.0429525	chr20	56069782			OpenSea
cg12747076	-0.042171	0.867283	0.909258	0.023853	0.0275626	4.11351e-05	0.0262685	chr10	831835			OpenSea
cg13904935	-0.042143	0.326968	0.368991	0.0271944	0.0308515	4.86073e-05	0.0278613	chr14	68206005			OpenSea
cg06849457	-0.0421173	0.770663	0.810932	0.0254437	0.0294785	7.70775e-05	0.0334674	chr7	86549459	KIAA1324L;KIAA1324L;KIAA1324L;KIAA1324L	Body;Body;Body;Body	OpenSea
cg22001167	-0.0421115	0.268897	0.311364	0.0172035	0.0302848	1.93288e-05	0.0190865	chr6	55539574			OpenSea
cg16067144	-0.0421038	0.710601	0.753615	0.0332306	0.0298077	6.52631e-05	0.0312485	chr7	16748729			OpenSea
cg27131563	-0.0421029	0.642878	0.687028	0.0469697	0.0303144	0.000128879	0.040166	chr8	67434522			OpenSea
cg02314339	-0.042083	0.626295	0.66789	0.0380497	0.0281108	4.37532e-05	0.0269186	chr10	91020653			OpenSea
cg05019826	-0.0420749	0.555397	0.596647	0.0210758	0.0328554	0.000139104	0.0413854	chr15	74891207			OpenSea
cg16882373	-0.0420616	0.545199	0.585431	0.025167	0.030217	2.57599e-05	0.0221093	chr7	26191458	NFE2L3	TSS1500	N_Shore
cg06758448	-0.0420383	0.257926	0.300194	0.017742	0.0273869	4.24867e-06	0.00974465	chr2	192067742			OpenSea
cg20579173	-0.042038	0.359416	0.401798	0.0296917	0.0326887	0.000133141	0.0406561	chr12	122502077			OpenSea
cg04027040	-0.0420167	0.775692	0.816029	0.028121	0.0263359	1.89439e-05	0.0189048	chr6	45290812	SUPT3H;SUPT3H;SUPT3H	5'UTR;Body;5'UTR	OpenSea
cg03153807	-0.0419821	0.765402	0.805858	0.0268941	0.0280934	6.26242e-05	0.0306721	chr5	74847582	POLK	Body	OpenSea
cg06411838	-0.0419793	0.38276	0.425494	0.0233552	0.032459	8.94535e-05	0.0354431	chr3	111297410	CD96;CD96	Body;Body	OpenSea
cg16068779	-0.0419709	0.821633	0.863847	0.0256576	0.0233598	8.00167e-06	0.0133842	chr2	111872995	LOC400997;ACOXL	Body;Body	N_Shelf
cg26493224	-0.0419634	0.463582	0.505239	0.0266922	0.0279563	2.73747e-05	0.0223735	chr13	52980671	THSD1;THSD1	TSS200;TSS200	S_Shore
cg11293251	-0.0419519	0.426477	0.46693	0.0382456	0.0329589	0.00022604	0.048946	chr20	30638002			N_Shore
cg16131342	-0.0419346	0.786736	0.827501	0.0512872	0.0270633	0.000179258	0.0448739	chr10	96953221	ACSM6	TSS1500	OpenSea
cg08351422	-0.0419345	0.567457	0.608975	0.0289994	0.0274376	1.73012e-05	0.0186141	chr9	101564467			OpenSea
cg14852821	-0.0419259	0.536499	0.57804	0.0495838	0.0290293	0.000142989	0.0415561	chr17	77018865	C1QTNF1;C1QTNF1;C1QTNF1;C1QTNF1-AS1;C1QTNF1-AS1	TSS1500;TSS1500;TSS200;Body;Body	N_Shore
cg14556906	-0.0419118	0.428077	0.471116	0.0249312	0.0343406	0.000181395	0.0450625	chr11	111806309	DIXDC1	Body	N_Shore
cg25947408	-0.0418763	0.59583	0.63793	0.0385094	0.0311966	0.000218639	0.048395	chr5	133451383	TCF7;TCF7;TCF7;TCF7;TCF7;TCF7;TCF7	5'UTR;TSS1500;TSS1500;Body;TSS200;5'UTR;5'UTR	S_Shore
cg26713773	-0.0418514	0.641158	0.683531	0.0430409	0.029499	0.000222479	0.0485514	chr2	202956193	KIAA2012	Body	OpenSea
cg24447728	-0.0418336	0.491825	0.534077	0.0413432	0.0287451	0.000149909	0.0420302	chr2	166451723	CSRNP3;CSRNP3;CSRNP3;CSRNP3	ExonBnd;ExonBnd;Body;Body	OpenSea
cg26472518	-0.0417565	0.461518	0.503704	0.0111517	0.0316958	0.000152962	0.0423443	chr12	27332626			OpenSea
cg18253113	-0.0417453	0.802566	0.844757	0.0371733	0.0270614	8.69875e-05	0.0350558	chr3	124928886	SLC12A8	Body	N_Shelf
cg05873104	-0.0417393	0.558573	0.600056	0.0190078	0.0318785	0.00018584	0.0454251	chr13	78437347	EDNRB-AS1	Body	OpenSea
cg25744287	-0.0417341	0.500225	0.542713	0.0352593	0.0251546	1.5676e-05	0.0181322	chr1	27288119	KDF1	TSS1500	S_Shore
cg08609819	-0.0417163	0.652548	0.693714	0.0395794	0.0245566	1.58299e-05	0.0181322	chr10	121256152			OpenSea
cg25079628	-0.0417129	0.575463	0.618506	0.0310058	0.0308771	0.000235622	0.0499511	chr10	3576868			OpenSea
cg10619660	-0.0417117	0.452941	0.495118	0.0230437	0.029153	4.84839e-05	0.0278613	chr10	43482915			OpenSea
cg15393461	-0.0416972	0.735731	0.778224	0.0388381	0.0233444	3.55594e-06	0.00897849	chr4	38880766	FAM114A1	Body	OpenSea
cg13362760	-0.0416616	0.690853	0.730497	0.0216609	0.026528	1.55561e-06	0.00622917	chr3	151158394	IGSF10;IGSF10;IGSF10	5'UTR;1stExon;Body	OpenSea
cg10267140	-0.041631	0.763157	0.804218	0.0224929	0.0231102	1.37357e-06	0.0058037	chr1	224300508	FBXO28;FBXO28;FBXO28	TSS1500;TSS1500;TSS1500	N_Shore
cg02772103	-0.0416203	0.649785	0.690239	0.0253329	0.0310078	0.000100128	0.0369348	chr1	177939282	SEC16B	TSS1500	OpenSea
cg23302636	-0.0416022	0.32033	0.361196	0.0233609	0.0289476	1.99334e-05	0.0193879	chr14	55281026			OpenSea
cg24896021	-0.0415924	0.849008	0.89165	0.0536281	0.0243888	0.000127964	0.0400758	chr8	6630930			OpenSea
cg22875823	-0.0415643	0.650816	0.695473	0.031898	0.0353034	0.000171698	0.0443319	chr6	33400543	SYNGAP1	Body	OpenSea
cg11791914	-0.0415462	0.852172	0.893465	0.0527878	0.0254597	8.92861e-05	0.0354422	chr1	4772257	AJAP1;AJAP1	Body;Body	Island
cg16631028	-0.0415436	0.481049	0.523376	0.0277369	0.0286091	5.02967e-05	0.0283114	chr10	99204975	EXOSC1;ZDHHC16;ZDHHC16;ZDHHC16;ZDHHC16;ZDHHC16;ZDHHC16;ZDHHC16;ZDHHC16	Body;TSS1500;TSS1500;TSS1500;TSS1500;TSS1500;TSS1500;TSS1500;TSS1500	N_Shore
cg10560306	-0.0415364	0.627583	0.670039	0.0182011	0.0272839	1.90335e-05	0.018962	chr15	81784906			OpenSea
cg25459636	-0.0415309	0.740015	0.781288	0.0488405	0.0275267	0.000202882	0.0469483	chr7	114065150	FOXP2;FOXP2;FOXP2;FOXP2;FOXP2;FOXP2;FOXP2;FOXP2	5'UTR;5'UTR;5'UTR;5'UTR;TSS1500;TSS1500;Body;Body	OpenSea
cg17564259	-0.041516	0.774594	0.816212	0.0212105	0.0268003	3.21223e-05	0.0240243	chr3	197035907			OpenSea
cg10367640	-0.0414846	0.748239	0.789586	0.0245757	0.0240351	7.27373e-06	0.0125902	chr7	18617456	HDAC9;HDAC9;HDAC9;HDAC9;HDAC9;HDAC9;HDAC9;HDAC9;HDAC9	Body;Body;Body;Body;5'UTR;5'UTR;Body;Body;Body	OpenSea
cg09808864	-0.0414812	0.40538	0.447484	0.031738	0.0271202	1.60333e-05	0.0181322	chr6	138482336	KIAA1244	TSS1500	N_Shore
cg03265111	-0.0414747	0.614669	0.656183	0.0367055	0.0297556	0.00017323	0.0443546	chr15	30212876	TJP1	Body	OpenSea
cg19260430	-0.0414552	0.310597	0.351513	0.0403383	0.0302747	0.000159365	0.0430022	chr3	195735283			OpenSea
cg27255449	-0.041455	0.286662	0.329409	0.0246495	0.0276521	1.3461e-05	0.0172367	chr4	74738676			S_Shelf
cg07423881	-0.0414487	0.826241	0.867044	0.0275101	0.0246563	1.18183e-05	0.0161073	chr9	74878543			OpenSea
cg17591816	-0.041436	0.708383	0.751688	0.0408153	0.0289375	0.000153043	0.0423443	chr1	172239092	DNM3;DNM3	Body;Body	OpenSea
cg11773456	-0.0414262	0.203158	0.245396	0.0512162	0.0288099	3.05142e-05	0.023424	chr14	100055669	CCDC85C	Body	OpenSea
cg18547284	-0.0413967	0.222106	0.264616	0.0296114	0.033443	0.000169062	0.0439862	chr7	142828997	PIP	TSS200	OpenSea
cg11277947	-0.0413249	0.185559	0.227345	0.0251678	0.0342733	0.000142281	0.0415561	chr13	100269826	CLYBL;CLYBL	Body;Body	OpenSea
cg21708738	-0.0412751	0.629135	0.670902	0.0343028	0.0295219	0.00019488	0.0461836	chr2	42175351			OpenSea
cg22454744	-0.0412146	0.262044	0.305209	0.0390981	0.0351389	0.00022133	0.0485101	chr14	105332600	KIAA0284;KIAA0284	5'UTR;5'UTR	Island
cg01323312	-0.041144	0.292526	0.334359	0.0166249	0.0250144	3.15457e-06	0.00863884	chr7	73476657	ELN;ELN;ELN;ELN;ELN;ELN;ELN;ELN;ELN;ELN;ELN;ELN;ELN	Body;Body;Body;Body;Body;Body;Body;Body;Body;Body;Body;Body;Body	OpenSea
cg17819635	-0.0411039	0.206467	0.248614	0.0175464	0.0310866	2.85913e-05	0.0227365	chr1	67217673	TCTEX1D1	TSS1500	N_Shore
cg04061293	-0.0410918	0.724281	0.765137	0.0399852	0.0290107	0.000135269	0.0408748	chr12	90341279			OpenSea
cg01148098	-0.0410676	0.745094	0.785842	0.0346622	0.0261304	3.05037e-05	0.023424	chr2	102383972	MAP4K4;MAP4K4;MAP4K4;MAP4K4;MAP4K4	Body;Body;Body;Body;Body	OpenSea
cg14405771	-0.0410675	0.560642	0.602471	0.0264132	0.0321001	0.000203555	0.0469572	chr5	141095494			OpenSea
cg24519199	-0.0410249	0.769432	0.809899	0.0327775	0.0319355	0.000199421	0.0464855	chr7	122190994	CADPS2;CADPS2;CADPS2	Body;Body;Body	OpenSea
cg10444806	-0.0410121	0.523058	0.563734	0.031373	0.0304523	0.000117819	0.0387596	chr17	38084428	ORMDL3	TSS1500	S_Shore
cg05620953	-0.0409954	0.214084	0.256779	0.0286956	0.0354108	0.00022764	0.0490378	chr9	111777278	CTNNAL1;CTNNAL1	TSS1500;TSS1500	S_Shore
cg04824711	-0.04097	0.191518	0.233123	0.025488	0.0325446	0.000136964	0.0410809	chr10	89621740	PTEN;KILLIN	TSS1500;1stExon	N_Shore
cg18919478	-0.0409649	0.631098	0.672564	0.0266721	0.0247408	1.47924e-05	0.0177744	chr8	104384584	CTHRC1	Body	S_Shore
cg17462140	-0.0409535	0.227901	0.270524	0.0297829	0.0310649	4.3378e-05	0.0268529	chr11	2162363	IGF2AS;INS-IGF2;IGF2;IGF2AS;IGF2	Body;Body;5'UTR;Body;TSS200	Island
cg17506945	-0.040948	0.523993	0.565092	0.0338656	0.0260621	5.12729e-05	0.028329	chr9	16369202			OpenSea
cg07297068	-0.0409473	0.405754	0.446433	0.0276094	0.0302784	7.12169e-05	0.0323293	chr8	6691691	XKR5	Body	N_Shore
cg22739961	-0.0409411	0.442229	0.483309	0.0337979	0.0278678	4.12706e-05	0.0262789	chr5	152871803	GRIA1;GRIA1;GRIA1;GRIA1;GRIA1;GRIA1;GRIA1;GRIA1	5'UTR;1stExon;1stExon;5'UTR;Body;Body;Body;Body	OpenSea
cg14064277	-0.0409401	0.39994	0.440664	0.0235228	0.0316971	0.000195561	0.0462174	chr19	35661763			OpenSea
cg27543812	-0.040939	0.379812	0.421684	0.026114	0.028623	2.77541e-05	0.0224321	chr2	161077346			OpenSea
cg13555464	-0.0409375	0.470562	0.511887	0.0296868	0.0323654	0.000230698	0.0494639	chr9	94183343	NFIL3	5'UTR	N_Shore
cg03994559	-0.0408924	0.584453	0.625859	0.0269307	0.0294667	0.000142485	0.0415561	chr1	87258635			OpenSea
cg27192915	-0.0408813	0.28033	0.320975	0.0201731	0.0297777	4.422e-05	0.0270362	chr10	103347271	POLL;DPCD;POLL;POLL;POLL;POLL	Body;TSS1500;5'UTR;5'UTR;5'UTR;5'UTR	N_Shore
cg07180197	-0.0408784	0.30963	0.351397	0.0239325	0.0292443	2.90155e-05	0.0228112	chr8	67039155	TRIM55;TRIM55;TRIM55;TRIM55	TSS200;TSS200;TSS200;TSS200	OpenSea
cg01482779	-0.0408541	0.613301	0.654009	0.0322175	0.024505	1.10772e-05	0.0155823	chr11	6552435	DNHD1	Body	OpenSea
cg18321051	-0.0408528	0.7186	0.76027	0.0225532	0.0271016	1.8278e-05	0.0187601	chr19	12251893	ZNF20	TSS1500	S_Shore
cg18974224	-0.040845	0.687319	0.727942	0.0271247	0.0286626	6.51873e-05	0.0312485	chr14	105603153			N_Shore
cg05382510	-0.0408279	0.503576	0.545426	0.044745	0.0221954	3.71652e-06	0.00923299	chr17	29284048	ADAP2	Body	OpenSea
cg14836499	-0.0408149	0.294327	0.334859	0.0289978	0.0326837	0.000145509	0.0417129	chr7	120629643	CPED1;CPED1;CPED1	5'UTR;5'UTR;1stExon	OpenSea
cg02743028	-0.040814	0.451481	0.49216	0.0393139	0.0282004	0.00012269	0.0394133	chr14	24838222	NFATC4;NFATC4;NFATC4;NFATC4;NFATC4;NFATC4	TSS200;Body;Body;Body;Body;TSS200	Island
cg01409735	-0.0408124	0.234309	0.274797	0.0236198	0.0308172	5.52238e-05	0.0292742	chr3	13521176	HDAC11;HDAC11	TSS1500;TSS1500	Island
cg08633182	-0.0407982	0.762203	0.802116	0.022917	0.0285847	6.21354e-05	0.0305887	chr7	56013581			OpenSea
cg24075197	-0.0407649	0.587201	0.627543	0.0261177	0.0306933	0.000149423	0.0420302	chr1	88742107			OpenSea
cg23509724	-0.0407079	0.788432	0.829942	0.0213414	0.0229	1.21176e-06	0.00566237	chr2	210316331	MAP2	5'UTR	OpenSea
cg17318222	-0.0407057	0.600946	0.641937	0.0203071	0.0328288	0.000203531	0.0469572	chr6	132891507	TAAR6	1stExon	OpenSea
cg00987513	-0.0406884	0.73594	0.776136	0.0222223	0.0292566	0.000103488	0.0373041	chr1	145413337	HFE2;HFE2;HFE2;HFE2;HFE2;HFE2;HFE2;HFE2	1stExon;5'UTR;5'UTR;1stExon;1stExon;5'UTR;5'UTR;1stExon	N_Shelf
cg15300730	-0.0406652	0.255189	0.295686	0.0411986	0.0309113	0.000157212	0.042913	chr2	43454991	ZFP36L2;LOC100129726	TSS1500;Body	S_Shore
cg05135846	-0.0406516	0.585286	0.626049	0.0156879	0.0277027	2.9894e-05	0.0230984	chr2	8980612			S_Shelf
cg16053299	-0.0406374	0.599663	0.639225	0.028372	0.0293887	7.41549e-05	0.0328032	chr16	30492931	ITGAL;ITGAL	Body;Body	OpenSea
cg26545917	-0.0406278	0.354986	0.395089	0.0329876	0.028627	4.08231e-05	0.0261804	chr2	58707072			OpenSea
cg05405978	-0.0405879	0.333095	0.375107	0.0276558	0.0311826	5.90334e-05	0.0301514	chr19	57485870			OpenSea
cg08593467	-0.0405712	0.307538	0.348466	0.0156289	0.0229612	4.03166e-07	0.00332803	chr9	38363502			OpenSea
cg10273679	-0.0405586	0.594002	0.635466	0.0317854	0.0255315	2.54814e-05	0.0219985	chr8	19179715	SH2D4A;SH2D4A;SH2D4A	Body;Body;Body	OpenSea
cg23556358	-0.0405555	0.536673	0.577228	0.0297118	0.0265671	1.99019e-05	0.0193879	chr1	203738697	LAX1;LAX1;LAX1	TSS200;Body;Body	OpenSea
cg12062099	-0.0405545	0.568066	0.608607	0.0319764	0.0250743	2.21791e-05	0.0205324	chr1	85527597	WDR63	TSS1500	OpenSea
cg11817533	-0.0405385	0.473782	0.51447	0.0258263	0.0226695	2.80202e-06	0.00832962	chr6	21523501			OpenSea
cg01924506	-0.0404948	0.772981	0.81418	0.0237484	0.0188739	7.0313e-08	0.00146154	chr6	158810580	TULP4;TULP4	Body;Body	OpenSea
cg24098807	-0.0404644	0.609301	0.649172	0.0357963	0.0307657	0.000220841	0.0485086	chr17	66599246			S_Shore
cg07137108	-0.0404559	0.309947	0.350187	0.022045	0.024775	2.93118e-06	0.0084006	chr16	1934273	LINC00254	TSS200	OpenSea
cg05042743	-0.0404539	0.491995	0.531379	0.0372739	0.022932	6.09714e-06	0.011618	chr11	61159739	TMEM216	TSS200	N_Shore
cg26581146	-0.0404484	0.500326	0.540614	0.0316127	0.0289268	0.000143226	0.0415671	chr3	99654279	FILIP1L;FILIP1L;MIR548G;CMSS1	5'UTR;5'UTR;Body;Body	OpenSea
cg06429010	-0.0404401	0.715468	0.756591	0.0284426	0.026974	6.9048e-05	0.0318904	chr8	86375289	CA2;CA2;CA3-AS1;CA3-AS1;CA3-AS1;CA3-AS1	TSS1500;TSS1500;TSS200;TSS200;Body;Body	N_Shore
cg20374917	-0.0404365	0.373201	0.413539	0.0290849	0.0268528	1.91309e-05	0.0190269	chr11	128603874	FLI1;FLI1	Body;5'UTR	OpenSea
cg12929333	-0.0404046	0.280674	0.321754	0.0329463	0.0282944	2.96643e-05	0.0229842	chr12	25254153	LRMP;LRMP;LRMP	Body;Body;Body	OpenSea
cg12690401	-0.0403737	0.635307	0.675071	0.0266984	0.0311125	0.00019563	0.0462174	chr7	105856949			OpenSea
cg05261471	-0.0403642	0.589754	0.629365	0.0183218	0.0321835	0.000194547	0.0461504	chr11	85566741	CCDC83;CCDC83	5'UTR;5'UTR	S_Shore
cg25268435	-0.0403641	0.584197	0.624322	0.0214738	0.028048	3.47925e-05	0.0245331	chr2	178119353	NFE2L2;NFE2L2;NFE2L2	Body;5'UTR;5'UTR	OpenSea
cg16141165	-0.0403592	0.635877	0.676731	0.0304777	0.0294257	0.000139961	0.0414729	chr16	85089785	KIAA0513;KIAA0513;KIAA0513	5'UTR;5'UTR;5'UTR	OpenSea
cg24841257	-0.0403586	0.257778	0.298211	0.0382296	0.0307901	0.000151218	0.042148	chr1	99126704	SNX7;SNX7	TSS1500;TSS1500	N_Shore
cg12458210	-0.040348	0.688085	0.729335	0.0225816	0.0286402	6.37774e-05	0.0309316	chr5	93805750	KIAA0825	Body	OpenSea
cg05583240	-0.0402712	0.124913	0.165942	0.0323915	0.0268649	2.95545e-06	0.0084006	chr12	105477579	ALDH1L2;ALDH1L2	Body;Body	N_Shore
cg08127108	-0.0402688	0.554191	0.593758	0.0205409	0.0278989	3.48474e-05	0.0245425	chr2	8866448			OpenSea
cg26399778	-0.0402444	0.0574325	0.09635	0.0209122	0.0401995	0.000160601	0.0431379	chr5	145316212	SH3RF2;SH3RF2	1stExon;5'UTR	Island
cg04008913	-0.0402387	0.443875	0.483818	0.0277949	0.0263129	3.72675e-05	0.0250802	chr3	43327465	SNRK;SNRK	TSS1500;TSS1500	N_Shore
cg16822754	-0.0402376	0.558411	0.597783	0.0277235	0.0292203	5.56864e-05	0.0292742	chr15	42130883	PLA2G4B;JMJD7-PLA2G4B;JMJD7-PLA2G4B	TSS200;Body;Body	OpenSea
cg27150417	-0.0402366	0.315075	0.353797	0.0190785	0.0331862	0.000186166	0.0454629	chr20	44462035	SNX21;SNX21;SNX21;SNX21	TSS1500;TSS1500;TSS1500;TSS1500	N_Shore
cg26662656	-0.040153	0.633978	0.674386	0.03354	0.0253568	3.93505e-05	0.0257431	chr15	93584963			N_Shelf
cg03055671	-0.0401512	0.610763	0.651288	0.0144504	0.0290396	0.000120446	0.0390986	chr3	172231528	TNFSF10	Body	OpenSea
cg21101631	-0.0401259	0.693274	0.73475	0.0198306	0.0317944	0.000138516	0.041294	chr5	140874572	PCDHGA4;PCDHGC3;PCDHGA12;PCDHGA11;PCDHGA11;PCDHGA9;PCDHGA1;PCDHGB1;PCDHGB6;PCDHGB3;PCDHGB7;PCDHGA6;PCDHGA8;PCDHGA10;PCDHGA5;PCDHGB4;PCDHGC4;PCDHGA3;PCDHGA2;PCDHGA7;PCDHGB2;PCDHGC5;PCDHGB5;PCDHGC3	Body;Body;Body;Body;Body;Body;Body;Body;Body;Body;Body;Body;Body;Body;Body;Body;Body;Body;Body;Body;Body;Body;Body;Body	S_Shelf
cg10190674	-0.0401187	0.776231	0.816203	0.043176	0.0240849	7.68954e-05	0.0334483	chr11	76430846	GUCY2EP	Body	OpenSea
cg24740322	-0.0400895	0.546307	0.585742	0.0257835	0.0311293	0.000223214	0.0485872	chr22	45698035			OpenSea
cg25988421	-0.0400625	0.568257	0.607923	0.0244931	0.0308886	0.000199366	0.0464855	chr5	58653738	PDE4D;PDE4D;PDE4D;PDE4D;PDE4D	TSS1500;Body;Body;Body;Body	OpenSea
cg13772849	-0.0400159	0.780869	0.820868	0.0298861	0.0235471	9.87301e-06	0.014707	chr17	29624227	NF1;NF1;OMG;OMG	Body;Body;1stExon;5'UTR	OpenSea
cg09152754	-0.0400085	0.49109	0.531697	0.0201182	0.0323848	0.000227177	0.049033	chr8	131433936	ASAP1;ASAP1	5'UTR;5'UTR	OpenSea
cg18188768	-0.0399648	0.0723969	0.111579	0.0170038	0.0358935	7.39396e-05	0.0327571	chr5	158689930	UBLCP1	TSS200	N_Shore
cg03117733	-0.039949	0.467407	0.507267	0.0280253	0.0258785	4.68795e-05	0.0276017	chr5	42876726			OpenSea
cg27664689	-0.0399488	0.24052	0.282278	0.0273716	0.0323034	0.000125387	0.039734	chr2	152830665	CACNB4;CACNB4;CACNB4;CACNB4	Body;Body;Body;TSS200	OpenSea
cg09961254	-0.0399312	0.749965	0.789428	0.0210519	0.0281628	7.88342e-05	0.0337572	chr10	627679	DIP2C	Body	N_Shelf
cg25031844	-0.0399159	0.792811	0.833011	0.0324134	0.0244819	1.61018e-05	0.0181322	chr7	120964655	WNT16	TSS1500	OpenSea
cg27371984	-0.0399093	0.131863	0.172094	0.0292328	0.0278684	1.15163e-05	0.0158163	chr17	78009155	CCDC40;TBC1D16	TSS1500;5'UTR	Island
cg27014729	-0.039869	0.668488	0.709493	0.0524493	0.0248298	7.33891e-05	0.032665	chr2	232923335	DIS3L2;DIS3L2;DIS3L2;DIS3L2;DIS3L2	Body;Body;Body;Body;Body	OpenSea
cg03268191	-0.0398511	0.490502	0.531465	0.0229893	0.0255324	1.58588e-05	0.0181322	chr9	81870279			OpenSea
cg04283657	-0.0398155	0.335062	0.374253	0.0305472	0.0318067	0.000158598	0.0429525	chr18	59137605			OpenSea
cg10169539	-0.0397998	0.194453	0.236442	0.0318593	0.0346028	0.000152974	0.0423443	chr14	51296612	NIN;NIN;NIN	5'UTR;5'UTR;5'UTR	N_Shore
cg08020573	-0.0397788	0.659555	0.699599	0.0184342	0.0291573	9.99624e-05	0.0369348	chr1	231666092	TSNAX;TSNAX-DISC1;TSNAX-DISC1;TSNAX-DISC1;TSNAX-DISC1;TSNAX-DISC1;TSNAX-DISC1;TSNAX-DISC1;TSNAX-DISC1	Body;Body;Body;Body;Body;Body;Body;Body;Body	S_Shore
cg27533977	-0.0397526	0.681076	0.722767	0.0293091	0.0321306	0.000159288	0.0430013	chr2	58936770	LINC01122	Body	OpenSea
cg05716202	-0.0397376	0.250913	0.290306	0.0263075	0.0325648	0.000181428	0.0450625	chr4	175298942			OpenSea
cg09605846	-0.0396342	0.64456	0.683696	0.023073	0.0291749	0.000220986	0.0485101	chr10	91385914	PANK1;PANK1;PANK1	Body;Body;Body	OpenSea
cg19936266	-0.0396305	0.780383	0.819662	0.0309112	0.0232677	9.43253e-06	0.0144252	chr10	23055022			OpenSea
cg17812171	-0.0396091	0.854057	0.893988	0.0205259	0.0234438	1.88e-05	0.0188842	chr15	81667437	TMC3	TSS1500	OpenSea
cg01922597	-0.0395849	0.120991	0.161831	0.0151284	0.0322495	1.52566e-05	0.0180016	chr16	46918956	GPT2;GPT2	Body;TSS200	Island
cg23598052	-0.0395626	0.618355	0.658466	0.0299251	0.0293541	0.000120368	0.0390986	chr4	177242902	SPCS3	Body	S_Shore
cg14814621	-0.0395441	0.256957	0.297429	0.0276929	0.0318276	0.000146258	0.0417168	chr2	121529187			OpenSea	GLI2 according to GencodeCompV12
cg26992603	-0.0395243	0.0934935	0.132298	0.0352771	0.0318867	6.67499e-05	0.0315722	chr12	115130994			S_Shore
cg05197995	-0.0394919	0.349733	0.388569	0.0228361	0.0287706	6.32285e-05	0.0308066	chr2	100107669	REV1;REV1	TSS1500;TSS1500	S_Shore
cg23901274	-0.0394911	0.537966	0.578878	0.0296805	0.0289472	6.8251e-05	0.031817	chr21	28168536			OpenSea
cg07583851	-0.0394891	0.343007	0.382776	0.0382893	0.0294311	0.000189105	0.0456636	chr13	42840965			OpenSea
cg27210390	-0.0394881	0.0931341	0.133448	0.0238583	0.0290904	3.39143e-06	0.00896366	chr17	52978583	TOM1L1	Body	S_Shore
cg16255156	-0.0394833	0.500179	0.541043	0.0294185	0.0308323	0.000149115	0.0420078	chr1	113265709	FAM19A3;FAM19A3	Body;Body	Island
cg00549412	-0.0394809	0.724742	0.764027	0.0220699	0.027882	5.5467e-05	0.0292742	chr21	43933482	SLC37A1	5'UTR	N_Shore
cg23626908	-0.0394468	0.425381	0.464611	0.0347033	0.0294989	0.000176356	0.0445996	chr3	155180813			OpenSea
cg07981370	-0.0394355	0.819398	0.858491	0.039302	0.0269642	0.000141833	0.0415561	chr15	41244615	CHAC1;CHAC1	TSS1500;TSS1500	N_Shore
cg06230834	-0.0394182	0.839932	0.880426	0.0538842	0.0170562	1.27347e-06	0.0058037	chr20	33723949	EDEM2;EDEM2;EDEM2	Body;Body;Body	OpenSea
cg17512276	-0.0394179	0.703735	0.742469	0.0349958	0.0215341	4.13239e-06	0.00969237	chr13	99128503	STK24;STK24;STK24	Body;Body;Body	S_Shore
cg25936889	-0.0394147	0.660749	0.702066	0.03153	0.0282848	5.62191e-05	0.0294229	chr19	52073990	ZNF175	TSS1500	N_Shore
cg08881780	-0.0393824	0.74522	0.786079	0.0303683	0.0303665	0.000164489	0.0433775	chr4	90760547	SNCA-AS1;SNCA	Body;TSS1500	S_Shore
cg09126636	-0.039376	0.481664	0.521522	0.0285575	0.0275767	6.99001e-05	0.0320529	chr1	113265753	FAM19A3;FAM19A3	Body;Body	Island
cg24168488	-0.0393711	0.781485	0.821198	0.0231773	0.0214606	2.62129e-06	0.00825329	chr3	122863173	PDIA5;PDIA5	Body;Body	OpenSea
cg01305186	-0.0393485	0.133428	0.172757	0.0164701	0.0332619	0.000110105	0.0380757	chr5	87976902	LOC645323	Body	S_Shore
cg15617545	-0.0393452	0.669848	0.70927	0.0336967	0.0265014	9.34175e-05	0.0360654	chr11	57365018	SERPING1;SERPING1	TSS1500;TSS200	OpenSea
cg14599160	-0.0393384	0.71016	0.749351	0.0258895	0.0274283	5.1575e-05	0.0283798	chr8	39818648	IDO2	Body	OpenSea
cg05356496	-0.039335	0.286176	0.32519	0.0179017	0.0317343	0.000178154	0.0448529	chr7	107300998	SLC26A4;LOC286002	TSS200;Body	N_Shore
cg22929625	-0.0393319	0.507365	0.547691	0.0342011	0.0301198	0.000181211	0.0450625	chr10	94114469			OpenSea
cg10981257	-0.0392996	0.857071	0.895388	0.0351357	0.0268851	0.000213715	0.0478811	chr6	33377112	KIFC1	Body	N_Shore
cg22977099	-0.0392845	0.246136	0.286284	0.0385094	0.029187	7.37899e-05	0.0327154	chr1	100111422	PALMD	TSS200	OpenSea
cg24375221	-0.0392607	0.797606	0.837658	0.0261271	0.028556	0.000111295	0.0380757	chr3	121904275	CASR	5'UTR	S_Shore
cg20152842	-0.0392553	0.624958	0.663663	0.0239047	0.0296303	9.81276e-05	0.0367389	chr9	77762635			OpenSea
cg12271487	-0.0391739	0.655742	0.695476	0.0177836	0.0296954	9.04114e-05	0.0356786	chr6	109266451	ARMC2	Body	OpenSea
cg09405635	-0.0391729	0.674484	0.714921	0.0229392	0.0281288	0.000110327	0.0380757	chr8	49533444			OpenSea
cg11562153	-0.0391627	0.575341	0.614349	0.0141279	0.0289383	0.000128338	0.0400864	chr6	28493500	GPX5;GPX5	TSS1500;TSS1500	OpenSea
cg25266155	-0.0391603	0.634006	0.673982	0.0336096	0.0295648	0.00016208	0.0432611	chr6	22083860	CASC15	Body	OpenSea
cg26196886	-0.0391285	0.313884	0.35442	0.0232587	0.0334251	0.000218771	0.0483981	chr9	74102260			OpenSea
cg00045275	-0.039094	0.240879	0.281429	0.0196558	0.0243442	6.95938e-07	0.00409755	chr1	43389643			N_Shore
cg03069507	-0.0390818	0.358304	0.39716	0.0220155	0.0252633	1.59642e-05	0.0181322	chr7	17810435			OpenSea
cg27560922	-0.0390472	0.0550332	0.0936109	0.0125774	0.0329383	1.69297e-05	0.0183571	chr16	330267	ARHGDIG	TSS1500	Island
cg01682504	-0.0390469	0.550786	0.590137	0.0240649	0.0297787	0.000208872	0.0473728	chr12	57620607			S_Shore
cg13201093	-0.0390109	0.656597	0.694691	0.0326747	0.0279917	0.000125584	0.0397536	chr6	51915250	PKHD1;PKHD1	Body;Body	OpenSea
cg01306563	-0.0390012	0.193215	0.232872	0.0318846	0.0284446	3.24885e-05	0.0241281	chr7	114055074	FOXP2;FOXP2;FOXP2;FOXP2;FOXP2;FOXP2	1stExon;5'UTR;5'UTR;1stExon;5'UTR;1stExon	OpenSea
cg20716932	-0.0389836	0.331083	0.370762	0.0234904	0.0291019	6.41365e-05	0.0310291	chr20	31331814	COMMD7;COMMD7	TSS200;TSS200	S_Shore
cg04704348	-0.0389545	0.737154	0.775309	0.0302142	0.0265686	4.74549e-05	0.0277463	chr5	114540039			OpenSea
cg09230870	-0.0389116	0.542127	0.58086	0.024852	0.0297668	0.000140314	0.0415011	chr17	61216274	TANC2	Body	OpenSea
cg23012855	-0.0389031	0.661968	0.7008	0.0166744	0.0220692	2.1973e-05	0.0204497	chr1	235111328			OpenSea
cg02752174	-0.0388975	0.646235	0.68539	0.0380846	0.025899	5.69418e-05	0.0296096	chr7	115812857			OpenSea
cg25991857	-0.0388972	0.641378	0.680824	0.0232595	0.0260324	3.2696e-05	0.0241281	chr1	117239908	C1orf137	Body	OpenSea
cg11763066	-0.0388746	0.151189	0.191784	0.0383691	0.030118	4.16027e-05	0.0264001	chr6	158640499			OpenSea
cg13707794	-0.0388717	0.577258	0.614054	0.036683	0.0313492	0.000178682	0.0448529	chr21	35889668	RCAN1;RCAN1;RCAN1	3'UTR;3'UTR;3'UTR	OpenSea
cg00452395	-0.038865	0.603801	0.642412	0.0241471	0.0300083	0.000169768	0.0440656	chr15	58571625			OpenSea
cg09381188	-0.0388388	0.738871	0.777557	0.025115	0.0243415	1.40669e-05	0.0173937	chr6	129203484	LAMA2;LAMA2	TSS1500;TSS1500	OpenSea
cg17979881	-0.0388365	0.234668	0.274123	0.0279881	0.0322025	0.000226116	0.048946	chr18	7754943	PTPRM;PTPRM	Body;Body	OpenSea
cg02861178	-0.0387979	0.22493	0.263555	0.0206595	0.0263019	1.05473e-05	0.0152956	chr20	10492319	C20orf94	Body	OpenSea
cg15574890	-0.038781	0.319656	0.359389	0.0243223	0.0315134	0.000186312	0.0454642	chr15	60386144			OpenSea
cg09034667	-0.0387664	0.564303	0.603525	0.0130997	0.0309737	0.000202195	0.046851	chr3	50304957	SEMA3B;SEMA3B;SEMA3B-AS1;SEMA3B	TSS200;TSS200;TSS200;TSS1500	OpenSea
cg21814178	-0.0387568	0.244811	0.284377	0.0397337	0.0276457	4.59494e-05	0.0275711	chr12	51720755			OpenSea
cg12095400	-0.0387345	0.780657	0.819075	0.0532458	0.0236366	4.43837e-05	0.0270801	chr21	43025267			OpenSea
cg04182215	-0.0387245	0.666241	0.705826	0.0317891	0.0280678	9.35587e-05	0.0360654	chr11	459900	PTDSS2	Body	N_Shore
cg25596989	-0.0387027	0.517793	0.55485	0.0437886	0.0257797	5.37381e-05	0.0288459	chr10	24868920			OpenSea
cg09576223	-0.0386995	0.831893	0.871079	0.0289743	0.0256662	0.000120802	0.0391664	chr22	39092757	JOSD1	Body	N_Shelf
cg25350737	-0.0386975	0.775763	0.814021	0.0262019	0.0268455	6.05751e-05	0.0304272	chr12	50419875	RACGAP1;RACGAP1;RACGAP1	TSS1500;TSS1500;TSS1500	S_Shore
cg25343906	-0.0386874	0.297937	0.336695	0.0348078	0.026172	2.70676e-05	0.022347	chr11	65134188			OpenSea
cg13743231	-0.038646	0.604959	0.643667	0.0232435	0.0265805	6.45014e-05	0.0310779	chr10	94958683			OpenSea
cg18169877	-0.0386363	0.451962	0.490426	0.0332088	0.0279617	0.000116689	0.0386564	chr9	130564560	FPGS;FPGS;FPGS;FPGS	TSS1500;TSS1500;TSS1500;TSS1500	N_Shore
cg20818807	-0.0386163	0.468279	0.506991	0.0296021	0.024833	2.87495e-05	0.0227516	chr4	39408711	KLB;MIR1273H	1stExon;Body	OpenSea
cg17079738	-0.0386087	0.386703	0.426603	0.0304882	0.0296995	0.000146018	0.0417168	chr3	187882141	LPP	5'UTR	OpenSea
cg23724935	-0.0385866	0.268238	0.306406	0.0325709	0.0297986	0.000128302	0.0400864	chr1	29505383	SFRS4	Body	N_Shelf
cg19945091	-0.038582	0.261984	0.301367	0.0208962	0.0314562	0.000188876	0.0456636	chr20	55651597			OpenSea
cg10069298	-0.038582	0.550979	0.590774	0.0257089	0.0275161	6.57911e-05	0.031442	chr7	21986086	CDCA7L;CDCA7L;CDCA7L	TSS1500;TSS1500;TSS1500	S_Shore
cg13004663	-0.0385635	0.224	0.262308	0.0368666	0.0275833	5.78298e-05	0.0297892	chr18	7754953	PTPRM;PTPRM	Body;Body	OpenSea
[truncated: 1,687 more rows]

## Sheet: Table S9
Supplementary table 9. PAE-associated differentially methylated CpGs in the placenta: sensitivity analysis for candidate genes. CpGs are ordered according to the Db value starting from the largest, hypomethylated being first. DMPs (-0.05 ≤ Db and Db ≥ 0.05) are marked in blue. Mean b and b SD are based on b values used in the corresponding linear model.
[truncated: 111 more rows]

[truncated: 28 more sheets: Table S10, Table S11, Table S12, Table S13, Table S14, Table S15, Table S16, Table S17, Table S18, Table S19, Table S20, Table S21, Table S22, Table S23, Table S24, Table S25, Table S26, Table S27, Table S28, Table S29 …]
